# Supplementary material for: Randomized controlled trial on promoting influenza vaccination in general practice waiting rooms
Source: PLoS One. 2018 Feb 9;13(2):e0192155. doi: 10.1371/journal.pone.0192155 (PMC5806862; doi:10.1371/journal.pone.0192155)
Supplement: S1 Dataset — (XLSX) [file pone.0192155.s003.xlsx]

## Sheet: donnees_patients
id_m_anon	id_p_anon	sexe_p	an_nais_p	plus_65_p	ald_p	vacc_ant_p	vacc_post_p	d_del_vacc_p	n_cs_mt	d_cs_1	d_cs_2	d_cs_3	d_cs_4	d_cs_5	d_cs_6	d_cs_7
1	1_1	1	1921	1	0	1	0		5	2014-10-20	2014-11-17	2014-12-15	2015-01-12	2015-02-09
1	1_2	1	1923	1	1	1	1	2014-11-05	5	2014-10-16	2014-11-13	2014-12-11	2015-01-15	2015-01-19
1	1_3	1	1925	1	0	0	0		4	2014-10-15	2014-12-10	2015-01-07	2015-02-04
1	1_4	0	1930	1	1	0	0		5	2014-10-15	2014-11-10	2014-12-10	2015-01-07	2015-02-04
1	1_5	1	1930	1	1	1	1	2014-10-20	4	2014-10-10	2014-11-22	2015-01-14	2015-02-18
1	1_6	1	1934	1	0	1	1	2014-10-15	1	2015-01-07
1	1_7	1	1935	1	0	1	1	2014-10-10	1	2015-01-09
1	1_8	0	1936	1	0	0	1	2014-11-26	0
1	1_9	1	1942	1	0	1	1	2014-10-27	3	2014-11-26	2014-12-10	2014-12-15
1	1_10	0	1951	0	0	0	0		6	2014-11-19	2014-11-28	2014-12-05	2014-12-10	2014-12-15	2014-12-19
1	1_11	1	1944	1	0	0	0		3	2014-11-07	2014-12-12	2015-02-12
1	1_12	0	1953	0	0	0	0		1	2014-12-08
1	1_13	1	1946	1	0	0	0		1	2015-01-05
1	1_14	1	1948	1	0	0	0		3	2014-12-11	2015-01-28	2015-02-18
1	1_15	1	1948	1	0	0	0		3	2014-11-07	2014-12-15	2015-01-09
1	1_16	1	1950	0	1	1	1	2014-10-13	1	2014-12-03
1	1_17	0	1954	0	0	0	0		0
1	1_18	1	1951	0	0	0	0		1	2014-11-28
1	1_19	1	1951	0	1	0	0		1	2014-11-28
1	1_20	1	1951	0	0	0	0		0
1	1_21	1	1952	0	0	0	0		1	2014-12-01
1	1_22	1	1952	0	1	1	1	2014-10-10	5	2014-10-23	2014-11-17	2014-11-27	2015-01-05	2015-01-29
1	1_23	1	1952	0	1	0	0		5	2014-12-01	2015-01-08	2015-01-19	2015-02-04	2015-02-19
1	1_24	1	1954	0	0	0	0		4	2014-11-06	2014-11-17	2015-01-02	2015-01-28
1	1_25	1	1955	0	0	0	0		1	2014-11-26
1	1_26	1	1955	0	0	0	0		3	2014-11-03	2015-01-28	2015-02-20
1	1_27	1	1955	0	0	0	0		0
1	1_28	0	1966	0	0	0	0		1	2014-10-22
1	1_29	0	1997	0	0	0	0		0
1	1_30	1	1981	0	0	0	0		1	2014-12-11
1	1_31	1	1956	0	1	0	0		1	2015-02-11
1	1_32	1	1956	0	0	0	0		2	2014-11-26	2014-12-08
1	1_33	0	1956	0	0	0	0		0
1	1_34	1	1956	0	1	0	0		3	2014-10-24	2014-11-19	2015-02-12
1	1_35	1	1957	0	1	0	0		2	2014-11-26	2015-02-16
1	1_36	1	1959	0	0	0	0		0
1	1_37	1	1959	0	1	0	0		4	2014-11-07	2014-11-17	2014-12-19	2015-02-06
1	1_38	1	1959	0	0	0	0		10	2014-10-13	2014-10-25	2014-11-03	2014-11-14	2014-11-17	2014-11-27	2014-12-05
1	1_39	1	1960	0	0	0	0		0
1	1_40	1	1961	0	0	0	0		2	2014-10-16	2014-12-03
1	1_41	1	1962	0	0	0	0		0
1	1_42	1	1962	0	0	0	0		0
1	1_43	1	1962	0	1	1	0		1	2014-10-17
1	1_44	1	1962	0	0	0	0		2	2014-11-06	2014-12-08
1	1_45	1	1963	0	0	0	0		0
1	1_46	1	1964	0	0	0	0		2	2015-01-05	2015-01-08
1	1_47	1	1964	0	0	0	0		1	2014-12-10
1	1_48	0	1995	0	0	0	0		2	2014-12-01	2015-01-02
1	1_49	1	1964	0	0	0	0		6	2014-10-13	2014-10-20	2014-11-03	2014-11-17	2014-12-01	2014-12-15
1	1_50	1	1964	0	0	0	0		0
1	1_51	1	1965	0	0	0	0		1	2014-10-22
1	1_52	1	1994	0	0	0	0		0
1	1_53	1	1965	0	0	0	0		2	2014-10-20	2015-02-02
1	1_54	1	1965	0	0	0	0		4	2014-11-03	2014-11-27	2014-12-22	2015-01-21
1	1_55	1	1965	0	0	0	0		0
1	1_56	1	1965	0	0	0	0		1	2014-11-28
1	1_57	1	1965	0	0	0	0		1	2014-10-25
1	1_58	1	1965	0	0	0	0		2	2014-11-22	2015-01-16
1	1_59	1	1966	0	0	0	0		3	2014-10-20	2014-10-24	2015-01-05
1	1_60	1	1966	0	0	0	0		0
1	1_61	1	1966	0	0	0	0		0
1	1_62	1	1966	0	0	0	0		5	2014-10-11	2014-10-24	2014-11-07	2014-11-21	2014-12-05
1	1_63	1	1967	0	0	0	0		12	2014-10-22	2014-11-10	2014-11-28	2014-12-05	2014-12-12	2014-12-19	2015-01-07
1	1_64	1	1967	0	0	0	0		0
1	1_65	1	1967	0	1	0	0		1	2014-12-03
1	1_66	1	1967	0	0	0	0		0
1	1_67	1	1967	0	0	0	0		4	2014-10-10	2014-11-24	2014-11-28	2015-01-07
1	1_68	1	1967	0	0	0	0		2	2015-01-09	2015-01-23
1	1_69	1	1968	0	0	0	0		0
1	1_70	1	1968	0	0	0	0		1	2015-01-26
1	1_71	1	1998	0	1	0	0		0
1	1_72	1	1969	0	0	0	0		9	2014-10-13	2014-10-20	2014-10-25	2014-11-03	2014-11-24	2014-12-03	2014-12-06
1	1_73	1	1969	0	0	0	0		0
1	1_74	1	1970	0	0	0	0		2	2014-10-13	2015-01-21
1	1_75	1	1970	0	0	0	0		4	2014-11-06	2014-11-12	2015-01-16	2015-02-18
1	1_76	1	1970	0	0	0	0		1	2015-01-30
1	1_77	1	1970	0	0	0	0		0
1	1_78	1	1971	0	0	0	0		1	2014-10-20
1	1_79	1	1971	0	0	0	0		1	2015-01-30
1	1_80	1	1971	0	0	0	0		0
1	1_81	1	1971	0	0	0	0		0
1	1_82	1	1971	0	0	0	0		1	2014-11-17
1	1_83	1	1972	0	0	0	0		5	2014-10-17	2014-11-14	2014-12-12	2015-01-09	2015-02-06
1	1_84	1	1972	0	0	0	0		0
1	1_85	1	1973	0	0	0	0		0
1	1_86	1	1973	0	0	0	0		0
1	1_87	1	1973	0	0	0	0		0
1	1_88	1	1974	0	0	0	0		1	2015-02-19
1	1_89	1	1974	0	0	0	0		0
1	1_90	1	1974	0	0	0	0		4	2015-01-12	2015-01-17	2015-01-26	2015-02-02
1	1_91	1	1974	0	0	0	0		0
1	1_92	1	1974	0	0	0	0		1	2014-11-24
1	1_93	0	1979	0	0	0	0		1	2014-12-03
1	1_94	1	1974	0	0	0	0		1	2014-12-19
1	1_95	1	1975	0	0	0	0		0
1	1_96	1	1975	0	0	0	0		1	2015-02-12
1	1_97	1	1975	0	0	0	0		4	2014-10-22	2014-11-21	2014-12-01	2015-02-06
1	1_98	1	1975	0	0	0	0		1	2014-11-24
1	1_99	0	1979	0	0	0	0		1	2014-12-22
1	1_100	1	1975	0	0	0	0		2	2015-01-05	2015-02-16
1	1_101	1	1975	0	0	0	0		0
1	1_102	1	1975	0	0	0	0		2	2014-10-22	2015-02-18
1	1_103	1	1976	0	0	0	0		0
1	1_104	1	1976	0	0	0	0		0
1	1_105	1	1976	0	0	0	0		0
1	1_106	1	1976	0	0	0	0		1	2015-02-19
1	1_107	1	1976	0	0	0	0		1	2014-10-18
1	1_108	1	1977	0	1	0	0		2	2014-11-07	2015-02-18
1	1_109	1	1978	0	0	0	0		5	2014-11-15	2014-12-22	2015-01-05	2015-02-05	2015-02-19
1	1_110	1	1978	0	0	0	0		0
1	1_111	1	1978	0	0	0	0		0
1	1_112	1	1979	0	0	0	0		0
1	1_113	1	1979	0	0	0	0		0
1	1_114	1	1979	0	0	0	0		2	2014-11-21	2015-02-12
1	1_115	1	1980	0	0	0	0		5	2014-10-24	2014-11-28	2014-12-05	2015-02-13	2015-02-20
1	1_116	1	1980	0	0	0	0		1	2014-12-19
1	1_117	0	1980	0	0	0	0		0
1	1_118	1	1982	0	0	0	0		2	2015-01-19	2015-02-04
1	1_119	1	1986	0	0	0	0		0
1	1_120	1	1986	0	0	0	0		0
1	1_121	1	1986	0	0	0	0		1	2014-11-27
1	1_122	1	1986	0	0	0	0		0
1	1_123	1	1986	0	0	0	0		0
1	1_124	1	1986	0	0	0	0		0
1	1_125	1	1987	0	0	0	0		1	2014-10-15
1	1_126	1	1988	0	0	0	0		0
1	1_127	1	1988	0	0	0	0		1	2015-01-21
1	1_128	1	1988	0	0	0	0		0
1	1_129	1	1988	0	0	0	0		0
1	1_130	1	1988	0	0	0	0		0
1	1_131	1	1989	0	0	0	0		0
1	1_132	1	1990	0	0	0	0		0
1	1_133	1	1990	0	0	0	0		0
1	1_134	1	1990	0	0	0	0		2	2014-11-14	2014-11-26
1	1_135	1	1991	0	0	0	0		3	2014-10-17	2015-01-29	2015-01-31
1	1_136	1	1991	0	0	0	0		0
1	1_137	1	1991	0	0	0	0		0
1	1_138	1	1992	0	0	0	0		0
1	1_139	1	1993	0	0	0	0		3	2014-10-15	2015-01-19	2015-02-18
1	1_140	0	1927	1	0	1	1	2014-11-10	1	2014-11-21
1	1_141	0	1930	1	0	1	1	2014-10-21	2	2014-10-20	2015-02-02
1	1_142	0	1936	1	0	1	1	2014-10-25	5	2014-10-16	2014-11-14	2014-12-18	2015-01-14	2015-02-16
1	1_143	0	1936	1	0	1	0		1	2014-12-17
1	1_144	0	1936	1	0	0	0		1	2015-02-19
1	1_145	0	1937	1	0	1	1	2014-10-20	4	2014-10-10	2014-11-22	2015-01-14	2015-02-18
1	1_146	0	1939	1	1	1	1	2014-11-07	5	2014-10-17	2014-11-13	2014-12-12	2015-01-08	2015-02-04
1	1_147	0	1942	1	0	1	1	2014-11-06	5	2014-10-16	2014-11-13	2014-11-24	2014-12-04	2015-01-08
1	1_148	0	1942	1	1	0	0		1	2015-01-29
1	1_149	0	1944	1	0	1	1	2014-10-10	3	2014-10-20	2014-11-03	2015-01-22
1	1_150	0	1947	1	0	0	0		0
1	1_151	0	1948	1	0	1	1	2014-11-05	2	2014-11-03	2015-01-26
1	1_152	0	1949	1	0	0	0		1	2015-02-11
1	1_153	0	1950	0	0	0	0		2	2014-11-06	2015-01-29
1	1_154	0	1950	0	0	0	0		2	2014-10-16	2015-01-16
1	1_155	0	1951	0	0	0	0		0
1	1_156	1	1967	0	0	0	0		0
1	1_157	0	1951	0	0	0	0		4	2014-10-16	2014-11-12	2014-12-13	2015-01-21
1	1_158	0	1952	0	0	0	0		0
1	1_159	0	1952	0	0	0	0		1	2014-12-05
1	1_160	0	1954	0	0	0	0		2	2015-01-02	2015-02-02
1	1_161	0	1955	0	0	0	0		1	2015-02-11
1	1_162	0	1955	0	1	0	0		7	2014-11-07	2014-11-24	2014-11-26	2014-12-03	2014-12-17	2015-01-14	2015-02-09
1	1_163	0	1956	0	0	0	0		4	2014-11-26	2014-12-19	2015-01-08	2015-02-19
1	1_164	0	1956	0	0	0	0		4	2014-12-04	2014-12-05	2014-12-08	2014-12-12
1	1_165	0	1958	0	0	0	0		0
1	1_166	0	1959	0	0	0	0		0
1	1_167	0	1959	0	0	0	0		2	2014-10-10	2014-11-19
1	1_168	0	1961	0	0	0	0		0
1	1_169	0	1961	0	0	0	0		3	2014-12-01	2015-01-02	2015-01-16
1	1_170	0	1961	0	0	0	0		0
1	1_171	0	1962	0	0	0	0		2	2014-10-13	2015-02-12
1	1_172	0	1963	0	0	1	1	2014-10-22	9	2014-10-22	2014-10-25	2014-11-05	2014-11-24	2015-01-02	2015-01-12	2015-01-30
1	1_173	1	1959	0	0	0	0		2	2014-11-10	2015-02-11
1	1_174	0	1963	0	0	0	0		5	2014-10-24	2014-11-27	2015-01-02	2015-01-21	2015-02-19
1	1_175	0	1964	0	0	0	0		2	2014-10-15	2015-01-07
1	1_176	0	1964	0	0	0	0		2	2014-12-01	2015-02-07
1	1_177	0	1964	0	0	0	0		0
1	1_178	1	1997	0	0	0	0		0
1	1_179	0	1964	0	0	0	0		2	2014-11-15	2015-02-07
1	1_180	0	1965	0	0	0	0		0
1	1_181	0	1997	0	0	0	0		0
1	1_182	0	1965	0	0	0	0		4	2014-10-25	2014-11-07	2014-11-28	2015-02-16
1	1_183	0	1965	0	0	0	0		0
1	1_184	0	1965	0	0	0	0		0
1	1_185	0	1965	0	0	0	0		0
1	1_186	0	1966	0	0	0	0		1	2014-12-13
1	1_187	0	1966	0	0	0	0		1	2014-12-17
1	1_188	0	1967	0	0	0	0		4	2014-11-03	2014-12-15	2015-01-28	2015-02-16
1	1_189	0	1996	0	0	0	0		1	2014-12-03
1	1_190	0	1967	0	0	0	0		3	2014-10-22	2014-11-14	2014-12-11
1	1_191	1	1997	0	0	0	0		1	2014-12-01
1	1_192	0	1968	0	0	0	0		1	2014-10-25
1	1_193	0	1997	0	0	0	0		0
1	1_194	0	1968	0	0	0	0		0
1	1_195	0	1968	0	0	0	0		0
1	1_196	0	1969	0	0	0	0		2	2014-12-15	2015-01-19
1	1_197	0	1970	0	0	0	0		2	2014-11-14	2015-02-13
1	1_198	0	1970	0	0	0	0		1	2015-01-08
1	1_199	0	1970	0	0	0	0		1	2014-10-16
1	1_200	0	1970	0	0	0	0		1	2015-02-20
1	1_201	0	1971	0	0	0	0		0
1	1_202	0	1971	0	0	0	0		1	2015-01-23
1	1_203	0	1972	0	0	0	0		4	2014-10-10	2014-11-05	2014-11-10	2015-01-19
1	1_204	0	1972	0	0	0	0		1	2014-11-12
1	1_205	1	1997	0	0	0	0		0
1	1_206	0	1972	0	0	0	0		1	2015-02-19
1	1_207	0	1972	0	0	0	0		2	2015-01-15	2015-02-02
1	1_208	0	1973	0	0	0	0		0
1	1_209	0	1973	0	0	0	0		1	2015-01-08
1	1_210	0	1973	0	0	0	0		1	2014-12-15
1	1_211	0	1973	0	0	0	0		0
1	1_212	0	1974	0	0	0	0		2	2014-10-10	2015-01-16
1	1_213	0	1974	0	0	0	0		0
1	1_214	0	1975	0	0	0	0		0
1	1_215	1	1998	0	0	0	0		0
1	1_216	0	1975	0	0	0	0		2	2015-01-22	2015-02-19
1	1_217	0	1975	0	0	0	0		3	2014-10-15	2014-10-17	2014-12-19
1	1_218	0	1975	0	0	0	0		0
1	1_219	0	1996	0	0	0	0		2	2014-11-12	2015-01-15
1	1_220	0	1976	0	0	0	0		0
1	1_221	0	1977	0	0	0	0		5	2014-10-16	2014-11-03	2014-11-05	2015-02-02	2015-02-12
1	1_222	0	1977	0	0	0	0		0
1	1_223	0	1977	0	0	0	0		2	2014-10-13	2014-12-01
1	1_224	0	1978	0	0	0	0		9	2014-10-10	2014-10-22	2014-11-06	2014-11-21	2014-12-04	2014-12-18	2015-01-07
1	1_225	0	1978	0	0	0	0		1	2014-11-26
1	1_226	0	1978	0	0	0	0		0
1	1_227	0	1979	0	0	0	0		0
1	1_228	0	1979	0	0	0	0		3	2014-10-16	2015-01-09	2015-02-06
1	1_229	0	1980	0	0	0	0		2	2014-11-28	2015-02-11
1	1_230	0	1980	0	0	0	0		1	2015-02-09
1	1_231	0	1980	0	0	0	0		2	2014-11-26	2015-01-10
1	1_232	0	1981	0	0	0	0		1	2014-10-18
1	1_233	0	1981	0	0	0	0		1	2015-02-09
1	1_234	0	1981	0	0	0	0		0
1	1_235	0	1982	0	0	0	0		3	2014-12-08	2014-12-18	2015-01-23
1	1_236	0	1984	0	0	0	0		0
1	1_237	0	1984	0	0	0	0		1	2015-01-28
1	1_238	0	1985	0	0	0	0		3	2014-11-12	2014-11-28	2015-01-29
1	1_239	0	1986	0	0	0	0		1	2014-11-07
1	1_240	0	1987	0	0	0	0		0
1	1_241	0	1988	0	0	0	0		0
1	1_242	0	1988	0	0	0	0		0
1	1_243	0	1990	0	0	0	0		1	2014-12-18
1	1_244	0	1991	0	0	0	0		0
1	1_245	0	1993	0	0	0	0		0
1	1_246	0	1993	0	0	0	0		1	2015-02-18
2	2_1	1	1923	1	0	1	1	2014-11-25	6	2014-11-10	2014-12-01	2014-12-17	2015-01-07	2015-01-15	2015-02-12
2	2_2	0	1925	1	1	1	1	2014-11-25	8	2014-10-27	2014-11-10	2014-12-01	2014-12-17	2015-01-15	2015-01-22	2015-01-30
2	2_3	1	1925	1	1	0	1	2014-11-25	1	2015-02-24
2	2_4	1	1926	1	1	1	1	2014-11-03	5	2014-10-21	2014-11-03	2014-12-01	2014-12-29	2015-02-23
2	2_5	1	1928	1	0	1	1	2014-10-20	1	2014-10-20
2	2_6	0	1931	1	0	1	1	2014-10-20	2	2014-10-20	2015-02-03
2	2_7	1	1928	1	1	1	1	2014-12-02	8	2014-10-21	2014-11-04	2014-11-19	2014-12-02	2014-12-16	2015-01-06	2015-01-21
2	2_8	1	1929	1	1	1	1	2014-10-10	5	2014-12-17	2015-01-15	2015-01-30	2015-02-09	2015-02-12
2	2_9	1	1929	1	1	0	0		5	2014-11-25	2014-12-08	2014-12-23	2015-01-21	2015-02-17
2	2_10	0	1931	1	1	0	1	2014-10-23	8	2014-10-21	2014-10-22	2014-11-21	2014-12-08	2014-12-17	2015-01-12	2015-02-06
2	2_11	1	1930	1	1	0	1	2014-10-23	6	2014-10-21	2014-11-21	2014-12-17	2015-01-12	2015-02-06	2015-02-13
2	2_12	1	1930	1	0	1	1	2014-11-12	3	2014-11-12	2014-11-28	2015-01-26
2	2_13	1	1932	1	1	1	1	2014-10-10	8	2014-11-14	2014-11-26	2014-12-01	2014-12-09	2014-12-17	2015-01-15	2015-01-30
2	2_14	1	1932	1	0	1	1	2014-10-22	5	2014-10-22	2014-11-19	2014-12-17	2015-01-14	2015-02-11
2	2_15	0	1932	1	0	0	0		4	2014-10-14	2014-11-17	2015-01-06	2015-01-12
2	2_16	1	1933	1	1	0	0		5	2014-10-22	2014-11-19	2015-01-19	2015-01-26	2015-02-16
2	2_17	0	1937	1	0	0	0		5	2014-10-22	2014-11-19	2014-12-22	2015-01-26	2015-02-23
2	2_18	1	1933	1	0	0	0		3	2014-10-20	2014-12-19	2015-02-04
2	2_19	0	1939	1	0	0	0		7	2014-10-20	2014-11-07	2014-11-17	2014-11-18	2014-11-25	2014-12-19	2015-02-04
2	2_20	1	1935	1	0	0	0		3	2014-10-27	2014-11-24	2015-02-23
2	2_21	1	1935	1	0	1	1	2014-10-10	4	2014-11-19	2014-12-17	2015-01-14	2015-02-11
2	2_22	1	1935	1	1	1	1	2014-10-10	2	2015-01-02	2015-02-18
2	2_23	1	1938	1	0	0	0		0
2	2_24	1	1938	1	1	1	1	2014-10-13	4	2014-10-29	2014-11-26	2015-01-07	2015-02-04
2	2_25	1	1938	1	0	1	1	2014-10-17	1	2014-12-19
2	2_26	1	1939	1	1	1	1	2014-10-24	5	2014-10-29	2014-12-02	2015-01-09	2015-01-24	2015-02-11
2	2_27	1	1940	1	1	0	0		5	2014-10-20	2014-11-17	2014-12-15	2015-01-12	2015-02-09
2	2_28	1	1940	1	1	0	0		3	2014-11-24	2015-01-28	2015-02-24
2	2_29	0	1940	1	0	1	1	2014-10-20	5	2014-10-20	2014-11-17	2014-12-15	2015-01-12	2015-02-09
2	2_30	1	1940	1	0	1	1	2014-10-20	5	2014-10-20	2014-11-17	2014-12-15	2015-01-12	2015-02-09
2	2_31	0	1944	1	0	0	0		1	2014-12-15
2	2_32	1	1940	1	1	1	1	2014-11-04	4	2014-10-31	2014-11-28	2015-01-05	2015-02-02
2	2_33	1	1941	1	0	0	0		0
2	2_34	1	1941	1	1	1	1	2014-11-14	1	2014-12-05
2	2_35	1	1942	1	0	1	1	2014-11-07	9	2014-11-10	2014-11-14	2014-12-17	2015-01-02	2015-01-08	2015-01-15	2015-01-30
2	2_36	1	1942	1	0	1	1	2014-11-05	5	2014-10-10	2014-11-07	2014-12-05	2015-01-02	2015-01-30
2	2_37	1	1945	1	0	1	1	2014-10-13	6	2014-10-22	2014-11-19	2014-11-28	2014-12-17	2015-01-14	2015-02-11
2	2_38	1	1945	1	0	0	0		6	2014-10-10	2014-11-21	2014-12-19	2015-01-24	2015-01-30	2015-02-25
2	2_39	1	1946	1	0	1	1	2014-10-10	2	2014-12-09	2015-01-16
2	2_40	0	1946	1	1	1	1	2014-10-10	2	2014-12-09	2015-01-16
2	2_41	1	1947	1	1	1	1	2014-10-17	3	2014-10-20	2015-01-02	2015-02-16
2	2_42	1	1947	1	1	0	0		2	2014-10-17	2015-02-02
2	2_43	0	1950	0	0	0	0		0
2	2_44	1	1948	1	0	0	0		0
2	2_45	1	1948	1	0	0	0		1	2015-01-07
2	2_46	1	1949	1	0	0	0		1	2014-12-10
2	2_47	1	1952	0	0	0	0		3	2014-10-17	2014-12-15	2015-02-10
2	2_48	0	1958	0	0	0	0		2	2014-10-17	2014-12-15
2	2_49	1	1953	0	0	0	0		1	2015-01-27
2	2_50	1	1954	0	0	0	0		0
2	2_51	1	1955	0	1	1	1	2014-11-07	4	2014-10-28	2014-11-28	2015-01-06	2015-02-06
2	2_52	1	1955	0	0	0	0		1	2015-02-23
2	2_53	1	1955	0	0	0	0		2	2014-10-15	2015-01-21
2	2_54	0	1983	0	0	0	0		0
2	2_55	1	1955	0	0	0	0		3	2014-11-07	2014-11-28	2015-02-23
2	2_56	1	1956	0	0	0	0		1	2015-01-21
2	2_57	1	1956	0	0	0	0		0
2	2_58	1	1957	0	0	0	0		2	2014-10-15	2015-01-09
2	2_59	1	1957	0	0	0	0		4	2015-01-16	2015-02-11	2015-02-20	2015-02-27
2	2_60	1	1958	0	1	0	0		4	2014-10-17	2014-11-24	2015-01-12	2015-02-20
2	2_61	1	1958	0	0	0	0		2	2015-01-16	2015-02-02
2	2_62	1	1992	0	0	0	0		0
2	2_63	1	1958	0	0	0	0		5	2014-10-28	2014-11-12	2014-11-28	2015-01-03	2015-02-16
2	2_64	1	1958	0	0	0	0		1	2015-01-16
2	2_65	1	1958	0	0	0	0		2	2014-12-05	2015-02-18
2	2_66	1	1960	0	0	0	0		0
2	2_67	1	1961	0	1	0	0		3	2014-10-28	2014-12-22	2015-01-21
2	2_68	1	1961	0	0	0	0		1	2014-11-21
2	2_69	1	1961	0	0	0	0		0
2	2_70	1	1961	0	1	0	0		1	2014-11-03
2	2_71	1	1961	0	0	0	0		5	2014-10-22	2014-11-19	2014-12-22	2015-01-19	2015-02-16
2	2_72	1	1962	0	0	0	0		1	2015-01-12
2	2_73	1	1963	0	1	0	0		2	2014-11-15	2015-02-07
2	2_74	1	1963	0	0	0	0		1	2014-10-17
2	2_75	0	1970	0	0	0	0		0
2	2_76	1	1963	0	0	0	0		1	2014-10-10
2	2_77	1	1963	0	0	0	0		0
2	2_78	1	1964	0	0	0	0		0
2	2_79	1	1964	0	0	0	0		1	2014-10-13
2	2_80	1	1964	0	0	0	0		0
2	2_81	1	1965	0	0	0	0		1	2014-12-15
2	2_82	1	1965	0	0	0	0		0
2	2_83	1	1965	0	0	0	0		0
2	2_84	1	1966	0	0	0	0		0
2	2_85	1	1966	0	0	0	0		2	2014-11-03	2015-01-07
2	2_86	1	1966	0	0	0	0		2	2014-11-18	2015-01-06
2	2_87	1	1966	0	0	0	0		2	2014-12-22	2015-01-12
2	2_88	1	1966	0	0	0	0		0
2	2_89	1	1967	0	0	0	0		0
2	2_90	1	1968	0	0	0	0		0
2	2_91	1	1969	0	0	0	0		2	2014-12-08	2015-02-23
2	2_92	1	1969	0	0	0	0		0
2	2_93	1	1969	0	0	0	0		2	2014-12-01	2015-01-12
2	2_94	1	1970	0	0	0	0		0
2	2_95	1	1970	0	0	0	0		0
2	2_96	1	1970	0	0	0	0		5	2014-11-04	2014-12-05	2014-12-22	2015-01-05	2015-02-04
2	2_97	1	1970	0	0	0	0		1	2014-10-29
2	2_98	1	1997	0	0	0	0		1	2014-11-19
2	2_99	1	1970	0	0	0	0		1	2014-11-21
2	2_100	1	1971	0	0	0	0		1	2014-12-19
2	2_101	1	1971	0	0	0	0		0
2	2_102	0	1972	0	0	0	0		0
2	2_103	1	1971	0	0	0	0		3	2014-10-22	2014-11-17	2015-01-09
2	2_104	1	1972	0	0	0	0		0
2	2_105	1	1972	0	0	0	0		0
2	2_106	1	1972	0	0	0	0		2	2014-10-10	2015-01-16
2	2_107	1	1972	0	0	0	0		2	2015-02-02	2015-02-09
2	2_108	1	1972	0	0	0	0		1	2015-01-23
2	2_109	1	1973	0	0	0	0		1	2015-02-16
2	2_110	1	1973	0	0	0	0		0
2	2_111	1	1973	0	0	0	0		0
2	2_112	0	1976	0	0	0	0		3	2014-11-10	2014-12-17	2015-01-27
2	2_113	1	1974	0	0	0	0		0
2	2_114	1	1974	0	0	0	0		0
2	2_115	1	1975	0	0	0	0		0
2	2_116	1	1975	0	0	0	0		0
2	2_117	1	1976	0	0	0	0		1	2015-01-23
2	2_118	1	1976	0	0	0	0		1	2015-01-05
2	2_119	1	1976	0	0	0	0		1	2014-12-10
2	2_120	1	1978	0	0	0	0		2	2014-10-10	2014-11-28
2	2_121	0	1980	0	0	0	0		0
2	2_122	1	1978	0	0	0	0		1	2015-02-23
2	2_123	1	1979	0	0	0	0		2	2015-01-14	2015-02-23
2	2_124	1	1979	0	0	0	0		1	2014-10-14
2	2_125	1	1979	0	0	0	0		1	2014-11-17
2	2_126	1	1979	0	0	0	0		1	2015-01-07
2	2_127	1	1979	0	0	0	0		0
2	2_128	1	1979	0	0	0	0		1	2014-10-27
2	2_129	1	1979	0	0	0	0		1	2014-10-27
2	2_130	1	1980	0	0	0	0		4	2014-11-28	2014-12-16	2015-01-06	2015-01-12
2	2_131	1	1980	0	0	0	0		0
2	2_132	1	1980	0	0	0	0		0
2	2_133	1	1980	0	0	0	0		1	2014-11-19
2	2_134	1	1981	0	0	0	0		3	2014-12-08	2015-01-09	2015-02-24
2	2_135	1	1981	0	0	0	0		0
2	2_136	1	1983	0	0	0	0		0
2	2_137	1	1983	0	0	0	0		1	2015-02-09
2	2_138	1	1983	0	0	0	0		0
2	2_139	1	1984	0	0	0	0		8	2014-10-10	2014-10-17	2014-10-29	2014-11-12	2014-12-10	2015-01-14	2015-02-02
2	2_140	1	1984	0	0	0	0		1	2015-01-09
2	2_141	1	1984	0	0	0	0		2	2015-02-04	2015-02-10
2	2_142	1	1985	0	0	0	0		0
2	2_143	1	1985	0	0	0	0		0
2	2_144	1	1985	0	0	0	0		2	2014-11-03	2015-02-23
2	2_145	1	1985	0	0	0	0		0
2	2_146	1	1985	0	0	0	0		0
2	2_147	1	1987	0	0	0	0		1	2014-10-13
2	2_148	1	1987	0	0	0	0		0
2	2_149	1	1987	0	0	0	0		0
2	2_150	1	1987	0	0	0	0		0
2	2_151	1	1988	0	0	0	0		0
2	2_152	1	1988	0	0	0	0		0
2	2_153	1	1988	0	0	0	0		0
2	2_154	1	1989	0	0	0	0		3	2014-11-12	2014-12-08	2015-01-26
2	2_155	1	1990	0	0	0	0		1	2014-11-19
2	2_156	1	1991	0	0	0	0		0
2	2_157	1	1992	0	0	0	0		0
2	2_158	1	1992	0	0	0	0		0
2	2_159	0	1921	1	1	1	1	2014-10-14	11	2014-10-15	2014-10-29	2014-11-12	2014-11-26	2014-12-03	2014-12-10	2014-12-24
2	2_160	0	1922	1	1	1	1	2014-10-17	6	2014-10-13	2014-11-10	2014-12-09	2014-12-13	2015-01-06	2015-02-06
2	2_161	0	1923	1	1	1	1	2014-11-25	6	2014-11-07	2014-12-01	2014-12-22	2015-01-07	2015-02-04	2015-02-24
2	2_162	0	1925	1	1	1	1	2014-10-28	0
2	2_163	0	1926	1	1	0	0		7	2014-10-13	2014-11-10	2014-11-21	2014-11-26	2014-12-09	2015-02-06	2015-02-20
2	2_164	0	1927	1	1	1	1	2014-10-27	9	2014-10-22	2014-11-05	2014-11-19	2014-12-03	2014-12-17	2015-01-07	2015-01-21
2	2_165	0	1927	1	1	1	1	2014-10-30	11	2014-10-10	2014-10-24	2014-11-07	2014-11-21	2014-12-09	2014-12-19	2015-01-02
2	2_166	0	1929	1	0	1	1	2014-10-10	9	2014-10-10	2014-10-27	2014-10-31	2014-11-05	2014-11-21	2014-12-19	2015-01-09
2	2_167	0	1929	1	0	0	0		8	2014-11-07	2014-11-21	2014-11-28	2014-12-05	2014-12-19	2015-02-06	2015-02-13
2	2_168	0	1930	1	0	0	0		0
2	2_169	0	1930	1	0	1	0		7	2014-11-10	2015-01-02	2015-01-05	2015-01-30	2015-02-12	2015-02-23	2015-02-25
2	2_170	0	1930	1	1	0	0		13	2014-10-21	2014-10-29	2014-10-31	2014-11-03	2014-11-06	2014-11-12	2014-12-02
2	2_171	0	1932	1	1	1	1	2014-10-24	9	2014-10-15	2014-10-29	2014-11-12	2014-11-26	2014-11-28	2014-12-03	2014-12-24
2	2_172	0	1932	1	0	1	1	2014-10-21	6	2014-10-28	2014-11-07	2014-11-19	2014-12-13	2014-12-16	2015-02-20
2	2_173	0	1932	1	0	1	1	2014-10-10	2	2015-01-06	2015-02-23
2	2_174	0	1932	1	0	1	1	2014-10-21	5	2014-10-13	2014-11-10	2014-12-08	2015-01-07	2015-01-30
2	2_175	0	1933	1	0	1	1	2014-10-22	10	2014-10-21	2014-11-07	2014-11-18	2014-11-25	2014-12-13	2014-12-17	2014-12-24
2	2_176	0	1934	1	1	1	0		7	2014-10-15	2014-11-05	2014-11-21	2014-12-03	2015-01-02	2015-01-07	2015-02-02
2	2_177	0	1934	1	0	0	1	2014-10-23	5	2014-10-22	2014-11-19	2014-12-17	2015-01-14	2015-02-11
2	2_178	0	1936	1	0	1	1	2014-11-03	4	2014-10-31	2014-11-28	2015-01-07	2015-02-04
2	2_179	0	1938	1	0	1	1	2014-10-22	5	2014-10-22	2014-11-19	2014-12-17	2015-01-14	2015-02-11
2	2_180	0	1940	1	0	0	1	2014-11-04	2	2014-11-17	2015-02-17
2	2_181	0	1941	1	0	1	1	2014-11-14	1	2014-12-05
2	2_182	0	1941	1	1	0	1	2014-10-29	4	2014-11-12	2014-12-17	2015-01-19	2015-02-17
2	2_183	0	1941	1	1	1	1	2014-11-03	2	2014-10-17	2015-01-07
2	2_184	0	1942	1	0	0	0		1	2014-12-08
2	2_185	0	1943	1	1	1	1	2014-10-14	3	2014-12-15	2015-01-20	2015-02-18
2	2_186	0	1943	1	0	0	0		6	2014-10-20	2014-11-17	2014-12-15	2015-01-12	2015-02-04	2015-02-09
2	2_187	0	1943	1	1	1	1	2014-11-05	10	2014-10-10	2014-10-24	2014-11-07	2014-11-21	2014-12-05	2014-12-19	2015-01-02
2	2_188	0	1944	1	0	0	0		6	2014-10-17	2014-10-29	2014-11-21	2014-12-17	2015-01-19	2015-02-16
2	2_189	0	1944	1	0	1	1	2014-10-16	6	2014-10-20	2014-11-17	2014-12-15	2015-01-05	2015-01-12	2015-02-09
2	2_190	0	1944	1	0	0	0		0
2	2_191	0	1946	1	1	1	1	2014-10-14	3	2014-11-24	2015-01-26	2015-02-23
2	2_192	0	1947	1	0	1	1	2014-10-30	5	2014-10-31	2014-11-28	2015-01-05	2015-02-02	2015-02-09
2	2_193	0	1948	1	0	1	1	2014-11-28	0
2	2_194	0	1948	1	0	0	1	2014-11-19	1	2014-11-17
2	2_195	0	1948	1	1	1	1	2014-10-24	5	2014-10-29	2014-11-26	2014-12-24	2015-01-21	2015-02-18
2	2_196	0	1949	1	0	0	0		1	2014-12-10
2	2_197	0	1949	1	1	1	1	2014-10-16	7	2014-10-20	2014-11-21	2015-01-02	2015-01-05	2015-01-12	2015-01-23	2015-02-16
2	2_198	0	1950	0	0	0	0		1	2015-02-25
2	2_199	0	1950	0	0	0	0		0
2	2_200	0	1950	0	1	1	1	2014-10-21	7	2014-10-20	2014-11-17	2014-11-26	2014-12-02	2014-12-03	2015-01-05	2015-02-09
2	2_201	0	1950	0	0	0	0		2	2014-11-26	2015-02-25
2	2_202	0	1950	0	0	0	0		4	2014-11-14	2014-12-10	2015-01-16	2015-02-13
2	2_203	0	1951	0	0	0	0		2	2014-11-04	2015-01-27
2	2_204	0	1951	0	0	0	0		1	2014-12-19
2	2_205	0	1951	0	0	0	0		0
2	2_206	0	1952	0	1	0	1	2014-10-30	1	2014-12-19
2	2_207	0	1952	0	0	0	0		4	2014-11-19	2015-01-09	2015-02-11	2015-02-25
2	2_208	0	1953	0	0	0	0		0
2	2_209	0	1955	0	0	0	0		2	2014-10-27	2015-01-19
2	2_210	0	1956	0	0	0	0		7	2014-10-13	2014-11-12	2014-11-18	2014-12-10	2015-01-06	2015-01-28	2015-02-18
2	2_211	0	1956	0	0	0	0		0
2	2_212	0	1957	0	0	0	0		1	2015-02-27
2	2_213	0	1957	0	0	0	0		3	2014-11-18	2014-12-08	2015-02-02
2	2_214	0	1957	0	0	0	0		2	2014-10-15	2015-01-09
2	2_215	0	1957	0	1	0	0		5	2014-10-24	2014-11-21	2014-12-19	2015-01-16	2015-02-13
2	2_216	0	1957	0	0	0	0		3	2014-11-03	2014-12-17	2015-01-12
2	2_217	0	1957	0	0	0	0		2	2014-10-10	2015-01-09
2	2_218	0	1958	0	0	0	0		1	2014-11-07
2	2_219	0	1958	0	0	0	0		3	2014-12-17	2015-02-09	2015-02-18
2	2_220	0	1958	0	0	0	0		6	2014-10-27	2014-11-03	2014-11-21	2014-12-15	2015-01-12	2015-02-20
2	2_221	0	1959	0	0	0	0		2	2014-12-05	2015-01-14
2	2_222	0	1960	0	0	0	0		2	2015-01-07	2015-02-17
2	2_223	0	1961	0	1	0	0		3	2014-10-17	2014-12-15	2015-02-09
2	2_224	1	1988	0	0	0	0		0
2	2_225	1	1998	0	0	0	0		0
2	2_226	0	1961	0	0	0	0		5	2014-10-13	2014-11-12	2014-12-13	2015-01-12	2015-02-13
2	2_227	0	1962	0	0	0	0		1	2015-02-25
2	2_228	0	1962	0	0	0	0		0
2	2_229	0	1963	0	0	0	0		2	2014-11-28	2015-01-07
2	2_230	0	1963	0	0	0	0		2	2014-12-05	2015-01-09
2	2_231	0	1963	0	0	0	0		0
2	2_232	0	1998	0	0	0	0		1	2014-12-05
2	2_233	0	1963	0	0	0	0		6	2014-10-31	2014-11-12	2014-11-28	2015-01-02	2015-01-30	2015-02-27
2	2_234	0	1964	0	0	0	0		2	2014-10-22	2015-01-30
2	2_235	0	1965	0	0	0	0		5	2014-10-22	2014-11-19	2014-12-17	2015-01-14	2015-02-11
2	2_236	0	1965	0	0	0	0		0
2	2_237	0	1966	0	0	0	0		1	2015-01-19
2	2_238	0	1966	0	0	0	0		2	2014-11-17	2015-02-10
2	2_239	0	1966	0	0	0	0		1	2014-12-19
2	2_240	0	1967	0	0	0	0		3	2014-10-29	2014-12-03	2015-01-14
2	2_241	0	1968	0	0	0	0		0
2	2_242	0	1969	0	0	0	0		5	2014-12-03	2015-01-07	2015-01-16	2015-02-04	2015-02-09
2	2_243	0	1969	0	0	0	0		2	2014-12-08	2015-02-13
2	2_244	0	1969	0	0	0	0		1	2015-01-05
2	2_245	0	1969	0	0	0	0		2	2014-10-22	2014-12-01
2	2_246	0	1970	0	0	0	0		3	2015-01-06	2015-02-06	2015-02-23
2	2_247	0	1970	0	0	0	0		4	2014-10-15	2014-12-03	2015-01-05	2015-02-04
2	2_248	0	1970	0	0	0	0		3	2014-10-10	2014-11-19	2015-01-14
2	2_249	0	1970	0	0	0	0		1	2014-10-22
2	2_250	0	1970	0	1	0	0		4	2014-11-18	2014-11-24	2015-01-13	2015-01-28
2	2_251	0	1971	0	0	0	0		3	2014-10-22	2014-11-05	2014-12-15
2	2_252	0	1971	0	0	0	0		1	2014-12-01
2	2_253	0	1971	0	0	0	0		1	2015-02-13
2	2_254	0	1972	0	0	0	0		1	2014-11-17
2	2_255	0	1972	0	1	0	1	2014-10-10	5	2014-10-15	2014-11-17	2014-12-08	2015-01-16	2015-02-06
2	2_256	0	1972	0	0	0	0		0
2	2_257	0	1973	0	0	0	0		2	2014-12-15	2015-02-02
2	2_258	0	1973	0	0	0	0		1	2015-01-07
2	2_259	0	1974	0	0	0	0		9	2014-10-14	2014-10-27	2014-11-17	2014-11-28	2015-01-06	2015-01-19	2015-02-06
2	2_260	0	1975	0	0	0	0		5	2014-11-26	2014-11-28	2015-01-13	2015-01-26	2015-01-30
2	2_261	0	1975	0	0	0	0		1	2014-11-05
2	2_262	0	1975	0	0	0	0		2	2014-12-15	2015-01-12
2	2_263	0	1976	0	0	0	0		0
2	2_264	0	1976	0	0	0	0		1	2015-01-28
2	2_265	0	1976	0	0	0	0		1	2014-12-10
2	2_266	0	1976	0	0	0	0		2	2014-12-08	2015-02-09
2	2_267	0	1976	0	0	0	0		1	2014-11-03
2	2_268	0	1976	0	0	0	0		0
2	2_269	0	1977	0	0	0	0		0
2	2_270	0	1977	0	0	0	0		0
2	2_271	0	1977	0	0	0	0		3	2014-10-27	2014-11-14	2015-02-17
2	2_272	0	1978	0	0	0	0		2	2014-11-24	2015-01-09
2	2_273	0	1979	0	0	0	0		2	2015-01-19	2015-02-17
2	2_274	0	1979	0	0	0	0		0
2	2_275	0	1979	0	0	0	0		1	2014-10-14
2	2_276	0	1980	0	0	0	0		2	2014-11-25	2015-01-21
2	2_277	0	1980	0	0	0	0		0
2	2_278	0	1980	0	0	0	0		1	2014-12-05
2	2_279	0	1980	0	0	0	0		0
2	2_280	0	1981	0	0	0	0		1	2015-02-13
2	2_281	0	1981	0	0	0	0		1	2015-02-16
2	2_282	0	1981	0	0	0	0		2	2014-11-24	2015-01-12
2	2_283	0	1981	0	0	0	0		3	2014-11-07	2014-11-12	2014-11-21
2	2_284	0	1981	0	0	0	0		0
2	2_285	0	1982	0	0	0	0		1	2014-11-28
2	2_286	0	1982	0	0	0	0		5	2014-10-27	2014-12-03	2014-12-08	2015-01-21	2015-02-09
2	2_287	0	1982	0	0	0	0		5	2014-10-14	2014-11-22	2014-12-05	2014-12-10	2015-01-21
2	2_288	0	1983	0	0	0	0		4	2014-10-13	2015-01-16	2015-01-19	2015-02-18
2	2_289	0	1984	0	0	0	0		1	2014-11-19
2	2_290	0	1984	0	0	0	0		0
2	2_291	0	1985	0	0	0	0		0
2	2_292	0	1985	0	0	0	0		1	2014-10-24
2	2_293	0	1985	0	0	0	0		2	2014-12-08	2015-02-09
2	2_294	0	1985	0	0	0	0		2	2014-12-05	2015-01-24
2	2_295	0	1986	0	0	0	0		0
2	2_296	0	1986	0	1	0	0		3	2014-11-03	2014-12-01	2015-01-14
2	2_297	0	1986	0	0	0	0		1	2014-10-22
2	2_298	0	1987	0	1	0	0		0
2	2_299	0	1987	0	0	0	0		1	2015-01-19
2	2_300	0	1987	0	1	1	1	2014-10-22	7	2014-11-03	2014-11-07	2014-11-26	2014-12-15	2015-01-02	2015-01-14	2015-02-20
2	2_301	0	1987	0	0	0	0		1	2015-02-09
2	2_302	0	1988	0	0	0	0		1	2014-11-12
2	2_303	0	1988	0	0	0	0		0
2	2_304	0	1989	0	0	0	0		0
2	2_305	0	1989	0	0	0	0		0
2	2_306	0	1990	0	0	0	0		0
2	2_307	0	1990	0	0	0	0		0
2	2_308	0	1990	0	0	0	0		1	2015-02-23
2	2_309	0	1992	0	0	0	0		1	2014-11-10
2	2_310	0	1993	0	0	0	0		0
2	2_311	0	1993	0	0	0	0		0
3	3_1	1	1924	1	0	1	0		3	2014-12-10	2014-12-19	2015-01-22
3	3_2	1	1926	1	1	1	1	2014-10-10	0
3	3_3	1	1927	1	0	1	1	2014-11-19	3	2014-11-19	2014-12-19	2015-02-04
3	3_4	1	1927	1	0	1	1	2014-10-27	5	2014-10-13	2014-11-08	2014-11-28	2014-12-24	2015-01-27
3	3_5	0	1930	1	0	1	1	2014-11-07	5	2014-10-31	2014-12-12	2014-12-23	2015-01-23	2015-02-17
3	3_6	1	1930	1	1	1	1	2014-11-07	5	2014-10-31	2014-11-25	2014-12-03	2015-01-23	2015-02-17
3	3_7	1	1930	1	1	1	1	2014-10-10	3	2014-10-27	2014-12-22	2015-01-19
3	3_8	1	1930	1	0	0	0		2	2014-10-10	2014-12-12
3	3_9	1	1931	1	1	1	0		2	2014-11-20	2015-02-04
3	3_10	0	1938	1	0	1	0		4	2014-10-29	2014-12-16	2014-12-23	2015-01-14
3	3_11	1	1931	1	1	0	0		0
3	3_12	0	1933	1	0	1	1	2014-10-27	2	2014-11-19	2015-02-03
3	3_13	1	1932	1	0	1	1	2014-10-27	3	2014-10-14	2014-10-28	2015-01-13
3	3_14	1	1934	1	0	1	1	2014-10-24	4	2014-11-25	2015-01-06	2015-01-21	2015-02-17
3	3_15	1	1935	1	1	1	1	2014-10-20	6	2014-10-28	2014-11-03	2014-11-27	2014-12-12	2015-01-09	2015-02-10
3	3_16	1	1936	1	0	1	1	2014-10-17	3	2014-11-22	2014-12-22	2015-01-29
3	3_17	1	1936	1	0	1	1	2014-11-03	3	2014-10-15	2014-11-04	2015-01-13
3	3_18	1	1936	1	0	1	1	2014-10-23	6	2014-10-27	2014-11-24	2014-12-01	2014-12-22	2015-01-19	2015-02-16
3	3_19	1	1937	1	0	0	0		1	2014-11-14
3	3_20	1	1938	1	0	1	1	2014-11-12	2	2014-11-18	2015-02-10
3	3_21	1	1938	1	1	1	1	2014-10-16	1	2014-10-30
3	3_22	1	1939	1	0	1	1	2014-11-12	4	2014-10-28	2014-12-09	2015-01-20	2015-02-03
3	3_23	1	1939	1	0	1	1	2014-10-13	2	2014-10-27	2014-12-19
3	3_24	1	1939	1	0	1	1	2014-10-31	2	2014-11-26	2015-01-13
3	3_25	1	1940	1	0	0	0		0
3	3_26	0	1940	1	0	1	1	2014-11-20	1	2014-10-13
3	3_27	1	1940	1	0	1	1	2014-11-20	8	2014-10-13	2014-11-03	2014-11-21	2014-12-01	2014-12-08	2015-01-19	2015-01-19
3	3_28	1	1940	1	0	0	0		2	2014-11-07	2014-12-17
3	3_29	1	1940	1	0	1	1	2014-11-27	2	2014-12-01	2015-01-05
3	3_30	0	1940	1	0	1	0		3	2014-11-10	2015-01-05	2015-02-16
3	3_31	1	1940	1	0	1	1	2014-10-20	2	2014-11-10	2015-01-08
3	3_32	1	1941	1	1	1	1	2014-10-24	4	2014-12-04	2015-01-28	2015-02-10	2015-02-19
3	3_33	1	1942	1	0	0	0		0
3	3_34	1	1942	1	0	1	1	2014-11-19	2	2014-11-05	2014-12-04
3	3_35	1	1944	1	0	0	0		5	2014-11-07	2014-11-21	2015-01-09	2015-01-23	2015-02-09
3	3_36	1	1944	1	0	0	0		0
3	3_37	0	1950	0	0	0	0		1	2015-01-09
3	3_38	1	1944	1	0	1	1	2014-10-31	3	2014-11-04	2014-12-16	2015-02-06
3	3_39	1	1945	1	0	0	0		2	2014-10-27	2015-02-07
3	3_40	1	1945	1	0	1	1	2014-10-27	5	2014-10-29	2014-11-26	2014-12-24	2015-01-21	2015-02-18
3	3_41	1	1945	1	1	1	1	2014-10-10	4	2014-11-04	2014-12-06	2014-12-10	2015-01-30
3	3_42	1	1946	1	0	1	1	2014-10-11	3	2014-10-29	2014-12-09	2015-02-06
3	3_43	1	1946	1	0	1	1	2014-10-13	0
3	3_44	1	1947	1	0	1	1	2014-10-10	2	2014-11-17	2015-02-17
3	3_45	1	1947	1	0	1	1	2014-10-29	2	2014-10-30	2015-02-07
3	3_46	1	1947	1	0	1	1	2015-01-17	1	2015-01-21
3	3_47	1	1947	1	0	0	0		0
3	3_48	1	1947	1	1	0	1	2014-10-25	5	2014-10-15	2014-11-14	2014-12-12	2015-01-14	2015-02-13
3	3_49	1	1948	1	0	1	1	2014-11-06	0
3	3_50	1	1948	1	1	0	0		1	2015-02-11
3	3_51	1	1948	1	0	1	1	2014-10-10	3	2014-11-21	2014-12-16	2015-02-02
3	3_52	1	1948	1	0	0	0		1	2014-11-07
3	3_53	1	1948	1	0	1	1	2014-11-24	4	2014-11-20	2014-12-23	2015-01-15	2015-02-20
3	3_54	1	1949	1	0	0	1	2014-12-29	1	2014-12-13
3	3_55	1	1949	1	0	0	0		3	2014-11-08	2014-11-14	2015-02-13
3	3_56	1	1949	1	0	0	0		2	2014-12-10	2015-02-02
3	3_57	1	1949	1	1	0	1	2014-10-29	4	2014-10-29	2014-12-11	2015-01-07	2015-01-27
3	3_58	1	1950	0	1	1	1	2014-10-30	1	2014-11-14
3	3_59	1	1950	0	1	1	1	2014-10-10	2	2014-11-20	2015-01-19
3	3_60	1	1950	0	0	0	0		4	2014-11-13	2015-02-03	2015-02-10	2015-02-14
3	3_61	1	1950	0	1	1	1	2014-10-10	7	2014-10-10	2014-11-04	2014-11-17	2014-12-04	2014-12-18	2014-12-26	2015-02-10
3	3_62	1	1950	0	1	1	1	2014-11-05	5	2014-10-13	2014-12-01	2014-12-05	2015-02-09	2015-02-16
3	3_63	1	1950	0	0	0	0		4	2015-01-09	2015-01-17	2015-02-09	2015-02-16
3	3_64	1	1952	0	1	0	0		4	2014-10-28	2014-12-13	2014-12-26	2015-02-03
3	3_65	0	1996	0	0	0	0		1	2015-02-16
3	3_66	0	1960	0	0	0	0		5	2014-11-03	2014-11-28	2014-12-08	2015-02-06	2015-02-16
3	3_67	1	1952	0	1	0	0		3	2014-11-04	2014-12-02	2015-01-06
3	3_68	1	1952	0	1	1	0		4	2014-11-06	2014-12-04	2015-01-08	2015-02-04
3	3_69	1	1952	0	0	0	0		3	2015-01-07	2015-02-10	2015-02-20
3	3_70	1	1952	0	0	1	0		3	2014-12-08	2015-01-06	2015-01-23
3	3_71	1	1952	0	0	0	0		1	2014-11-26
3	3_72	1	1952	0	1	0	0		1	2014-12-08
3	3_73	1	1952	0	1	0	0		4	2014-11-21	2015-01-06	2015-02-13	2015-02-20
3	3_74	1	1952	0	0	0	0		2	2014-11-24	2015-01-13
3	3_75	0	1952	0	0	0	0		1	2014-12-09
3	3_76	1	1952	0	0	0	0		2	2014-11-18	2015-02-13
3	3_77	1	1952	0	1	1	1	2014-10-30	4	2014-11-03	2014-11-26	2015-01-06	2015-01-27
3	3_78	1	1953	0	0	0	0		2	2015-01-07	2015-02-13
3	3_79	1	1953	0	0	0	0		0
3	3_80	1	1953	0	0	0	0		1	2015-02-12
3	3_81	1	1953	0	0	0	0		1	2014-12-02
3	3_82	1	1953	0	0	0	0		1	2014-11-29
3	3_83	1	1953	0	0	0	0		0
3	3_84	1	1954	0	0	0	0		1	2014-12-22
3	3_85	1	1954	0	0	0	0		6	2014-10-10	2014-10-27	2014-11-13	2014-12-05	2015-01-05	2015-02-17
3	3_86	1	1954	0	0	0	0		2	2014-11-28	2015-02-06
3	3_87	0	1956	0	0	0	0		2	2014-12-16	2015-01-12
3	3_88	1	1954	0	0	0	0		0
3	3_89	0	1954	0	1	0	0		3	2014-10-10	2014-12-12	2015-01-15
3	3_90	1	1954	0	1	0	0		3	2014-11-20	2014-12-11	2015-01-15
3	3_91	1	1954	0	1	0	0		1	2015-01-09
3	3_92	1	1954	0	0	0	0		0
3	3_93	1	1954	0	0	0	0		2	2014-11-05	2014-12-10
3	3_94	1	1955	0	0	0	0		2	2015-01-12	2015-01-31
3	3_95	1	1955	0	0	0	0		2	2015-01-27	2015-02-20
3	3_96	1	1955	0	1	0	0		3	2014-10-28	2014-12-17	2015-02-14
3	3_97	1	1955	0	0	0	0		1	2014-12-24
3	3_98	1	1955	0	0	0	0		9	2014-10-11	2014-10-28	2014-11-14	2014-11-28	2014-12-18	2015-01-06	2015-01-28
3	3_99	0	1953	0	1	1	1	2014-10-15	7	2014-11-17	2014-12-10	2014-12-15	2015-01-05	2015-01-19	2015-01-26	2015-02-16
3	3_100	1	1955	0	0	0	0		2	2014-11-21	2015-02-20
3	3_101	0	1998	0	0	0	0		0
3	3_102	0	1996	0	0	0	0		0
3	3_103	1	1955	0	1	1	1	2014-10-21	5	2014-11-07	2014-11-17	2014-11-24	2014-12-23	2015-01-08
3	3_104	1	1955	0	0	0	0		4	2014-11-26	2015-01-07	2015-01-10	2015-02-18
3	3_105	1	1993	0	0	0	0		0
3	3_106	1	1956	0	0	0	0		0
3	3_107	0	1956	0	0	0	0		1	2014-12-16
3	3_108	1	1956	0	0	0	0		5	2014-10-27	2014-11-25	2014-12-24	2015-01-22	2015-02-20
3	3_109	1	1956	0	0	0	0		0
3	3_110	1	1956	0	0	0	0		1	2015-01-12
3	3_111	1	1956	0	0	0	0		2	2014-11-07	2015-02-07
3	3_112	0	1957	0	1	1	1	2014-10-10	4	2014-11-07	2015-01-09	2015-01-22	2015-02-03
3	3_113	1	1957	0	0	0	0		0
3	3_114	1	1957	0	1	0	0		3	2014-10-29	2014-12-02	2014-12-03
3	3_115	1	1957	0	0	0	0		2	2014-12-11	2015-02-09
3	3_116	1	1957	0	0	0	0		1	2014-10-28
3	3_117	1	1957	0	0	0	0		3	2014-10-11	2014-12-06	2015-02-02
3	3_118	1	1957	0	0	0	0		0
3	3_119	1	1957	0	0	0	0		1	2014-11-08
3	3_120	1	1958	0	0	0	0		1	2015-02-03
3	3_121	1	1958	0	0	0	0		0
3	3_122	1	1958	0	0	0	0		3	2014-11-19	2014-12-05	2015-02-11
3	3_123	1	1959	0	0	0	0		3	2014-11-18	2014-12-08	2015-01-14
3	3_124	1	1959	0	0	1	0		5	2014-10-11	2014-11-06	2014-11-17	2014-12-26	2015-01-20
3	3_125	1	1960	0	0	0	0		6	2014-11-18	2014-12-09	2014-12-12	2014-12-26	2015-01-22	2015-02-20
3	3_126	1	1960	0	0	0	0		0
3	3_127	1	1960	0	1	0	1	2014-12-27	6	2014-11-10	2014-12-15	2014-12-18	2014-12-23	2014-12-27	2015-02-17
3	3_128	1	1960	0	0	0	0		0
3	3_129	1	1960	0	1	1	1	2014-11-03	3	2014-11-05	2014-12-03	2015-01-20
3	3_130	1	1960	0	0	0	0		0
3	3_131	1	1960	0	0	0	0		1	2014-12-02
3	3_132	1	1960	0	0	0	0		1	2014-12-09
3	3_133	0	1965	0	0	0	0		0
3	3_134	1	1960	0	0	0	0		1	2015-02-04
3	3_135	1	1961	0	0	0	0		0
3	3_136	1	1961	0	0	0	0		0
3	3_137	0	1998	0	0	0	0		1	2015-01-20
3	3_138	1	1961	0	1	0	0		1	2014-12-20
3	3_139	1	1961	0	0	0	0		3	2014-10-13	2014-11-04	2014-11-28
3	3_140	1	1961	0	0	0	0		1	2015-02-20
3	3_141	0	1997	0	0	0	0		0
3	3_142	1	1961	0	0	0	0		2	2014-11-28	2014-12-11
3	3_143	1	1961	0	0	0	0		0
3	3_144	1	1962	0	1	1	0		2	2014-11-15	2015-01-09
3	3_145	1	1962	0	1	0	0		2	2014-10-13	2015-01-09
3	3_146	1	1962	0	0	0	0		1	2015-01-27
3	3_147	1	1962	0	1	0	1	2015-01-07	3	2014-10-14	2014-11-21	2015-01-07
3	3_148	1	1962	0	0	0	0		0
3	3_149	1	1962	0	0	0	0		1	2015-01-17
3	3_150	1	1962	0	0	0	0		1	2014-11-19
3	3_151	1	1962	0	0	0	0		0
3	3_152	1	1962	0	1	1	1	2014-10-20	5	2014-11-04	2014-12-19	2015-01-05	2015-01-14	2015-02-02
3	3_153	1	1962	0	0	0	0		0
3	3_154	0	1968	0	0	0	0		0
3	3_155	1	1962	0	0	0	0		1	2015-01-28
3	3_156	1	1963	0	0	0	0		1	2014-10-29
3	3_157	1	1998	0	0	0	0		0
3	3_158	1	1963	0	0	0	0		0
3	3_159	1	1963	0	0	0	0		0
3	3_160	1	1963	0	0	0	0		5	2014-10-15	2014-10-27	2014-11-08	2014-11-14	2015-01-05
3	3_161	0	1979	0	0	0	0		0
3	3_162	0	1963	0	0	0	0		3	2014-10-28	2014-12-10	2015-01-13
3	3_163	1	1963	0	0	0	0		0
3	3_164	1	1963	0	0	0	0		9	2014-11-05	2014-11-19	2014-11-24	2014-12-03	2014-12-17	2015-01-14	2015-01-19
3	3_165	1	1963	0	0	0	0		0
3	3_166	1	1963	0	0	0	0		3	2014-10-15	2014-11-20	2015-01-16
3	3_167	1	1964	0	0	0	0		1	2014-11-15
3	3_168	1	1964	0	1	0	0		2	2014-12-02	2015-01-12
3	3_169	1	1964	0	0	0	0		4	2014-11-12	2014-12-12	2015-01-10	2015-02-06
3	3_170	1	1964	0	0	0	0		1	2015-02-12
3	3_171	1	1964	0	0	0	0		0
3	3_172	1	1964	0	0	0	0		0
3	3_173	1	1964	0	1	0	0		5	2014-10-28	2014-11-17	2015-01-20	2015-02-11	2015-02-18
3	3_174	1	1964	0	0	0	0		3	2014-10-10	2014-11-21	2015-02-07
3	3_175	1	1964	0	0	0	0		1	2015-02-20
3	3_176	1	1997	0	0	0	0		0
3	3_177	1	1965	0	0	0	0		3	2014-10-29	2015-02-06	2015-02-18
3	3_178	1	1992	0	1	0	0		0
3	3_179	1	1965	0	0	0	0		0
3	3_180	1	1965	0	0	0	0		0
3	3_181	1	1965	0	0	0	1	2014-11-04	2	2014-10-31	2014-11-10
3	3_182	1	1998	0	0	0	0		0
3	3_183	1	1965	0	1	0	0		0
3	3_184	1	1965	0	0	0	0		2	2015-01-05	2015-01-23
3	3_185	1	1965	0	0	0	0		5	2014-11-04	2014-11-13	2014-12-01	2015-01-08	2015-01-20
3	3_186	1	1965	0	0	0	0		0
3	3_187	1	1965	0	0	0	0		6	2014-10-27	2014-12-15	2014-12-19	2015-01-09	2015-01-28	2015-02-04
3	3_188	1	1966	0	0	0	0		0
3	3_189	1	1966	0	0	0	0		1	2014-11-26
3	3_190	1	1966	0	0	0	0		0
3	3_191	1	1966	0	0	0	0		0
3	3_192	1	1966	0	0	0	0		1	2014-12-09
3	3_193	1	1967	0	0	0	0		0
3	3_194	1	1967	0	0	0	0		1	2015-02-06
3	3_195	1	1967	0	0	0	0		1	2014-12-15
3	3_196	1	1968	0	0	0	0		3	2014-11-03	2014-12-13	2015-02-16
3	3_197	1	1998	0	0	0	0		3	2014-10-29	2014-11-04	2015-02-03
3	3_198	1	1968	0	0	0	0		0
3	3_199	0	1969	0	0	0	0		0
3	3_200	1	1968	0	0	0	0		4	2014-10-10	2014-11-07	2014-11-10	2015-01-06
3	3_201	1	1968	0	0	0	0		3	2015-01-08	2015-01-28	2015-02-14
3	3_202	1	1968	0	0	0	0		0
3	3_203	1	1968	0	1	0	0		1	2014-11-13
3	3_204	1	1968	0	0	0	0		0
3	3_205	1	1968	0	0	0	0		1	2014-11-28
3	3_206	1	1969	0	0	0	0		0
3	3_207	1	1969	0	0	0	0		1	2014-11-10
3	3_208	0	1995	0	0	0	0		1	2014-11-14
3	3_209	1	1969	0	0	0	0		2	2014-10-29	2014-12-13
3	3_210	1	1969	0	0	0	0		0
3	3_211	1	1970	0	0	0	0		1	2015-02-16
3	3_212	1	1970	0	0	0	0		2	2014-12-08	2014-12-15
3	3_213	1	1970	0	0	0	0		0
3	3_214	1	1970	0	0	0	0		0
3	3_215	1	1970	0	0	0	0		0
3	3_216	1	1970	0	0	0	0		1	2014-11-19
3	3_217	1	1970	0	0	0	0		2	2015-01-12	2015-02-02
3	3_218	1	1970	0	0	0	0		1	2014-12-27
3	3_219	1	1970	0	0	0	0		0
3	3_220	0	1964	0	0	0	0		0
3	3_221	1	1971	0	0	0	0		4	2014-11-22	2014-12-19	2015-01-23	2015-02-20
3	3_222	0	1998	0	0	0	0		0
3	3_223	1	1971	0	0	0	0		0
3	3_224	1	1971	0	0	0	0		0
3	3_225	1	1971	0	0	0	0		1	2015-02-04
3	3_226	1	1971	0	0	0	0		1	2014-12-26
3	3_227	1	1971	0	0	0	0		1	2015-01-20
3	3_228	0	1997	0	0	0	0		0
3	3_229	1	1971	0	0	0	0		1	2014-12-24
3	3_230	1	1971	0	1	0	0		1	2015-01-21
3	3_231	1	1971	0	0	0	0		0
3	3_232	1	1971	0	0	0	0		2	2014-12-13	2015-01-30
3	3_233	1	1971	0	0	0	0		1	2014-12-05
3	3_234	1	1971	0	0	0	0		2	2015-02-12	2015-02-19
3	3_235	1	1971	0	0	0	0		5	2014-11-12	2014-11-29	2014-12-22	2015-01-19	2015-02-18
3	3_236	1	1972	0	0	0	0		1	2014-12-18
3	3_237	1	1972	0	0	0	0		1	2015-01-07
3	3_238	1	1998	0	1	1	1	2014-10-15	3	2014-10-30	2014-12-03	2015-02-20
3	3_239	1	1972	0	0	0	0		0
3	3_240	1	1996	0	0	0	0		1	2015-01-06
3	3_241	1	1972	0	0	0	0		1	2014-11-15
3	3_242	1	1972	0	0	0	0		0
3	3_243	1	1972	0	0	0	0		0
3	3_244	1	1972	0	1	0	0		0
3	3_245	1	1973	0	0	0	0		0
3	3_246	1	1973	0	0	0	0		1	2014-11-05
3	3_247	1	1973	0	0	0	0		0
3	3_248	1	1973	0	0	0	0		7	2014-10-15	2014-10-20	2014-11-18	2014-12-03	2014-12-16	2015-01-12	2015-02-09
3	3_249	1	1973	0	0	0	0		4	2014-12-09	2015-01-06	2015-01-27	2015-02-06
3	3_250	1	1974	0	0	0	0		1	2014-12-01
3	3_251	1	1974	0	0	0	0		2	2014-12-08	2015-02-11
3	3_252	1	1974	0	0	0	0		0
3	3_253	1	1974	0	0	0	0		3	2014-11-03	2014-11-14	2015-01-26
3	3_254	1	1974	0	0	0	0		3	2014-10-15	2014-12-03	2015-01-21
3	3_255	1	1974	0	0	0	0		3	2014-11-26	2015-01-07	2015-02-20
3	3_256	1	1975	0	0	0	0		0
3	3_257	1	1975	0	0	0	0		5	2014-10-29	2014-12-01	2015-01-29	2015-02-07	2015-02-18
3	3_258	1	1975	0	0	0	0		0
3	3_259	1	1975	0	0	0	0		0
3	3_260	1	1975	0	0	0	0		3	2014-10-13	2014-10-15	2014-10-28
3	3_261	1	1975	0	1	0	0		5	2014-11-07	2014-12-02	2014-12-22	2015-01-12	2015-02-06
3	3_262	1	1975	0	0	0	0		5	2014-10-31	2014-11-28	2014-12-23	2015-01-20	2015-02-14
3	3_263	1	1975	0	0	0	0		0
3	3_264	1	1975	0	0	0	0		3	2014-10-30	2014-11-20	2014-12-17
3	3_265	1	1976	0	0	0	0		0
3	3_266	1	1976	0	0	0	0		0
3	3_267	1	1976	0	0	0	0		0
3	3_268	1	1976	0	1	0	1	2014-12-30	4	2014-10-15	2014-11-26	2014-12-23	2015-01-16
3	3_269	1	1976	0	0	0	0		4	2014-11-17	2014-11-24	2014-12-03	2015-01-12
3	3_270	1	1977	0	0	0	0		0
3	3_271	1	1977	0	0	0	0		1	2015-01-26
3	3_272	1	1977	0	0	0	0		0
3	3_273	1	1977	0	0	0	0		0
3	3_274	1	1977	0	1	0	0		0
3	3_275	1	1977	0	0	0	0		0
3	3_276	1	1977	0	0	0	0		0
3	3_277	1	1978	0	0	0	0		0
3	3_278	1	1978	0	0	0	0		0
3	3_279	1	1978	0	0	0	0		1	2014-12-19
3	3_280	1	1979	0	0	0	0		1	2014-12-22
3	3_281	1	1979	0	0	0	0		0
3	3_282	1	1979	0	0	0	0		3	2014-12-22	2015-01-13	2015-02-09
3	3_283	1	1979	0	0	0	0		3	2014-10-31	2014-11-26	2015-01-23
3	3_284	1	1979	0	0	0	0		1	2014-11-10
3	3_285	1	1979	0	0	0	0		0
3	3_286	1	1979	0	0	0	0		3	2014-10-27	2015-01-23	2015-02-07
3	3_287	1	1980	0	0	0	0		0
3	3_288	1	1980	0	0	0	0		0
3	3_289	1	1980	0	0	0	0		0
3	3_290	1	1981	0	0	0	0		1	2014-10-14
3	3_291	1	1981	0	0	0	0		0
3	3_292	1	1981	0	0	0	0		0
3	3_293	1	1981	0	0	0	0		0
3	3_294	1	1981	0	0	0	0		0
3	3_295	1	1981	0	0	0	0		5	2014-10-27	2015-01-26	2015-01-30	2015-02-13	2015-02-19
3	3_296	1	1981	0	0	0	0		0
3	3_297	1	1982	0	0	0	0		0
3	3_298	1	1982	0	0	0	0		0
3	3_299	1	1982	0	0	0	0		0
3	3_300	1	1982	0	0	0	0		1	2014-12-06
3	3_301	1	1982	0	0	0	0		2	2014-12-06	2014-12-22
3	3_302	1	1982	0	0	0	0		1	2015-02-14
3	3_303	1	1983	0	0	0	0		1	2015-01-29
3	3_304	1	1983	0	0	0	0		1	2015-01-20
3	3_305	1	1984	0	0	0	0		0
3	3_306	1	1984	0	0	0	0		0
3	3_307	1	1984	0	0	0	0		1	2015-01-31
3	3_308	1	1984	0	0	0	0		2	2014-12-08	2015-02-02
3	3_309	1	1984	0	0	0	0		1	2015-01-07
3	3_310	0	1991	0	0	0	0		0
3	3_311	1	1985	0	0	0	0		0
3	3_312	1	1985	0	0	0	0		0
3	3_313	1	1985	0	0	0	0		9	2014-10-14	2014-10-15	2014-10-28	2014-11-14	2014-11-21	2014-12-12	2015-01-09
3	3_314	1	1985	0	0	0	0		0
3	3_315	1	1985	0	0	0	0		2	2014-12-16	2014-12-23
3	3_316	1	1986	0	0	0	0		0
3	3_317	1	1986	0	0	0	0		2	2014-11-15	2015-01-14
3	3_318	1	1986	0	0	0	0		0
3	3_319	1	1986	0	0	0	0		0
3	3_320	1	1987	0	0	0	0		1	2015-02-11
3	3_321	1	1987	0	0	0	0		1	2014-11-17
3	3_322	1	1987	0	0	0	0		0
3	3_323	1	1987	0	0	0	0		1	2014-11-24
3	3_324	1	1987	0	0	0	0		10	2014-10-29	2014-11-04	2014-11-10	2014-11-13	2014-11-21	2014-12-01	2014-12-15
3	3_325	1	1988	0	0	0	0		2	2014-12-03	2014-12-27
3	3_326	1	1988	0	0	0	0		0
3	3_327	1	1989	0	0	0	0		3	2014-10-13	2014-12-02	2014-12-05
3	3_328	1	1989	0	0	0	0		1	2014-11-24
3	3_329	1	1989	0	0	0	0		0
3	3_330	1	1989	0	0	0	0		0
3	3_331	1	1990	0	0	0	0		1	2015-01-06
3	3_332	1	1990	0	0	0	0		0
3	3_333	1	1990	0	0	0	0		0
3	3_334	1	1991	0	0	0	0		1	2015-01-20
3	3_335	1	1991	0	0	0	0		1	2015-01-30
3	3_336	1	1991	0	0	0	0		0
3	3_337	1	1991	0	0	0	0		0
3	3_338	1	1991	0	0	0	0		0
3	3_339	1	1991	0	0	0	0		1	2015-01-27
3	3_340	1	1992	0	0	0	0		0
3	3_341	1	1994	0	0	0	0		0
3	3_342	1	1994	0	0	0	0		1	2015-02-11
3	3_343	1	1994	0	0	0	0		1	2015-01-15
3	3_344	1	1994	0	0	0	0		0
3	3_345	1	1995	0	0	0	0		0
3	3_346	1	1996	0	0	0	0		0
3	3_347	1	1996	0	0	0	0		0
3	3_348	0	1911	1	0	1	1	2014-11-10	5	2014-10-27	2014-11-06	2014-11-10	2014-12-01	2015-01-12
3	3_349	0	1915	1	0	0	1	2014-10-28	7	2014-11-03	2014-11-14	2014-12-10	2014-12-22	2015-01-22	2015-02-09	2015-02-16
3	3_350	0	1919	1	0	1	1	2014-10-23	2	2014-10-10	2015-01-31
3	3_351	0	1920	1	0	0	1	2014-10-13	11	2014-10-10	2014-10-29	2014-11-03	2014-11-06	2014-11-08	2014-11-14	2014-11-28
3	3_352	0	1923	1	0	0	0		3	2014-11-28	2015-01-09	2015-01-28
3	3_353	0	1927	1	0	1	1	2014-11-15	4	2014-11-04	2015-01-03	2015-01-22	2015-02-13
3	3_354	0	1927	1	0	1	1	2014-10-11	4	2014-10-14	2014-11-18	2014-12-16	2015-01-19
3	3_355	0	1927	1	1	0	0		9	2014-10-15	2014-10-29	2014-10-31	2014-11-05	2014-11-26	2014-12-10	2014-12-19
3	3_356	0	1928	1	1	1	1	2014-10-16	3	2014-11-19	2015-01-05	2015-01-21
3	3_357	0	1928	1	1	1	1	2014-11-18	6	2014-10-15	2014-11-03	2014-11-17	2015-01-05	2015-01-21	2015-01-27
3	3_358	0	1928	1	0	0	0		1	2014-12-17
3	3_359	0	1928	1	0	1	1	2014-10-17	1	2014-11-28
3	3_360	0	1928	1	0	1	0		6	2014-11-29	2015-01-12	2015-01-16	2015-01-22	2015-01-28	2015-02-09
3	3_361	0	1929	1	1	1	1	2014-10-22	5	2014-10-30	2014-11-26	2014-12-24	2015-02-06	2015-02-18
3	3_362	0	1929	1	1	0	0		3	2014-10-27	2014-12-22	2015-02-20
3	3_363	0	1929	1	0	1	1	2014-10-21	3	2014-11-12	2014-11-18	2015-01-16
3	3_364	0	1929	1	1	0	0		1	2014-10-10
3	3_365	0	1929	1	0	1	1	2014-10-20	4	2014-10-30	2014-11-21	2014-12-08	2014-12-19
3	3_366	0	1930	1	1	0	1	2014-12-03	7	2014-10-28	2014-11-18	2014-12-02	2014-12-09	2015-01-06	2015-01-27	2015-02-17
3	3_367	0	1930	1	0	0	0		1	2015-01-05
3	3_368	0	1930	1	0	0	0		0
3	3_369	0	1930	1	1	1	1	2014-10-28	4	2014-10-29	2015-01-10	2015-01-16	2015-01-28
3	3_370	0	1931	1	0	0	0		7	2014-10-15	2014-11-07	2014-12-08	2014-12-17	2014-12-24	2015-01-09	2015-02-09
3	3_371	0	1932	1	1	1	1	2014-10-14	6	2014-10-14	2014-10-27	2014-11-28	2014-12-09	2015-01-22	2015-02-09
3	3_372	0	1933	1	0	1	0		2	2014-12-15	2015-01-28
3	3_373	0	1933	1	1	1	1	2014-10-27	3	2014-10-29	2015-01-07	2015-01-21
3	3_374	0	1933	1	1	1	1	2014-10-13	3	2014-10-27	2015-01-05	2015-02-17
3	3_375	0	1933	1	1	0	0		6	2014-10-28	2014-11-12	2014-11-18	2014-11-29	2015-01-05	2015-01-08
3	3_376	0	1934	1	1	1	1	2014-10-11	3	2014-10-14	2014-12-11	2015-02-12
3	3_377	0	1934	1	0	1	1	2014-10-10	4	2014-10-27	2014-11-24	2014-12-22	2015-01-19
3	3_378	0	1934	1	1	1	1	2014-10-22	2	2014-10-31	2015-02-20
3	3_379	0	1934	1	0	1	1	2014-10-22	2	2014-11-18	2015-01-14
3	3_380	0	1934	1	0	1	1	2014-10-20	4	2014-10-27	2014-11-25	2014-12-12	2015-01-23
3	3_381	0	1934	1	1	1	0		4	2014-11-04	2014-12-01	2014-12-22	2015-01-26
3	3_382	0	1934	1	1	0	0		4	2014-11-26	2014-12-17	2015-01-10	2015-01-27
3	3_383	0	1936	1	0	1	1	2014-10-24	4	2014-12-04	2015-01-28	2015-02-10	2015-02-19
3	3_384	0	1936	1	0	1	1	2014-10-27	3	2014-10-28	2014-11-04	2015-01-13
3	3_385	0	1936	1	1	1	1	2014-10-28	2	2014-11-27	2015-01-14
3	3_386	0	1937	1	1	0	1	2014-10-15	4	2014-10-14	2014-11-04	2014-12-27	2015-02-03
3	3_387	0	1938	1	1	1	1	2014-10-20	3	2014-11-14	2015-01-26	2015-02-17
3	3_388	0	1938	1	0	0	0		0
3	3_389	0	1938	1	0	1	0		2	2014-11-27	2015-01-23
3	3_390	0	1939	1	0	1	1	2014-10-27	3	2014-11-07	2015-01-05	2015-02-13
3	3_391	0	1939	1	0	1	1	2014-10-17	3	2014-11-17	2014-12-22	2015-01-12
3	3_392	0	1940	1	0	1	1	2014-10-30	5	2014-10-31	2014-12-11	2014-12-27	2015-01-08	2015-02-11
3	3_393	0	1940	1	0	0	0		1	2014-12-01
3	3_394	0	1941	1	0	1	1	2014-11-12	2	2014-11-21	2015-01-21
3	3_395	0	1942	1	1	1	1	2014-10-20	2	2014-11-07	2014-12-16
3	3_396	0	1944	1	0	0	0		1	2014-11-04
3	3_397	0	1945	1	0	0	0		3	2014-11-07	2015-01-06	2015-02-17
3	3_398	0	1945	1	0	1	1	2014-10-31	5	2014-10-15	2014-10-29	2014-11-26	2015-01-05	2015-01-13
3	3_399	0	1946	1	0	1	1	2014-11-06	2	2014-10-28	2015-02-03
3	3_400	0	1946	1	0	0	1	2014-11-05	4	2014-11-03	2014-11-19	2014-12-04	2015-02-16
3	3_401	0	1946	1	0	1	1	2014-10-16	3	2014-11-24	2015-01-19	2015-02-16
3	3_402	0	1947	1	0	1	0		2	2014-12-18	2015-02-18
3	3_403	0	1947	1	0	0	0		1	2014-12-13
3	3_404	0	1947	1	0	1	0		1	2014-12-18
3	3_405	0	1947	1	0	1	1	2014-10-17	3	2014-11-12	2014-12-16	2015-02-17
3	3_406	0	1947	1	0	0	0		2	2014-10-28	2014-12-11
3	3_407	0	1947	1	1	0	0		2	2014-10-13	2015-01-27
3	3_408	0	1947	1	0	1	1	2014-12-02	1	2015-02-16
3	3_409	0	1947	1	0	0	0		2	2014-12-22	2015-01-10
3	3_410	0	1947	1	0	0	0		2	2014-11-27	2015-02-03
3	3_411	0	1948	1	0	0	0		4	2014-11-28	2014-12-05	2014-12-12	2015-02-04
3	3_412	0	1948	1	0	0	1	2014-11-14	1	2014-11-14
3	3_413	0	1980	0	0	0	0		0
3	3_414	0	1948	1	0	1	0		4	2014-11-19	2014-12-10	2014-12-12	2015-02-03
3	3_415	0	1948	1	0	0	1	2014-10-14	3	2014-10-14	2015-02-13	2015-02-16
3	3_416	0	1949	1	0	0	0		4	2014-11-17	2014-12-16	2015-01-16	2015-01-30
3	3_417	0	1950	0	0	0	0		2	2015-01-16	2015-02-10
3	3_418	0	1950	0	0	0	0		2	2014-12-19	2015-01-05
3	3_419	0	1950	0	0	0	0		3	2014-10-13	2014-12-15	2015-02-07
3	3_420	0	1951	0	0	0	0		2	2014-12-02	2015-01-29
3	3_421	0	1951	0	0	0	0		2	2014-11-07	2015-02-13
3	3_422	0	1952	0	0	0	0		3	2014-10-27	2014-11-18	2014-12-17
3	3_423	0	1952	0	0	0	0		1	2015-02-14
3	3_424	0	1952	0	0	0	0		3	2014-10-28	2015-01-29	2015-02-20
3	3_425	0	1952	0	0	0	0		2	2014-11-26	2015-02-20
3	3_426	0	1952	0	0	0	0		1	2015-02-10
3	3_427	0	1952	0	0	0	0		5	2014-10-28	2014-11-24	2014-12-23	2015-01-20	2015-02-13
3	3_428	0	1953	0	0	0	0		7	2014-10-13	2014-10-30	2014-11-14	2014-12-02	2014-12-19	2015-01-08	2015-01-09
3	3_429	0	1953	0	0	1	0		4	2014-10-10	2014-11-19	2015-01-19	2015-02-13
3	3_430	0	1953	0	0	0	0		0
3	3_431	0	1953	0	0	0	0		0
3	3_432	0	1953	0	0	0	0		1	2015-01-07
3	3_433	0	1954	0	0	0	0		1	2015-01-16
3	3_434	0	1954	0	0	0	0		4	2014-11-12	2014-11-29	2014-12-02	2015-02-07
3	3_435	0	1954	0	0	0	0		1	2014-12-01
3	3_436	0	1954	0	0	0	0		0
3	3_437	0	1955	0	0	0	0		3	2015-01-07	2015-01-12	2015-02-04
3	3_438	0	1955	0	1	1	1	2014-11-06	2	2014-11-06	2015-02-06
3	3_439	0	1955	0	0	0	0		9	2014-10-27	2014-11-21	2014-11-29	2014-12-15	2014-12-23	2015-01-13	2015-01-28
3	3_440	0	1955	0	0	0	0		2	2014-10-31	2014-11-13
3	3_441	0	1955	0	0	0	0		1	2014-10-30
3	3_442	0	1955	0	0	0	0		0
3	3_443	0	1955	0	0	0	0		5	2014-10-28	2014-11-28	2014-12-15	2015-01-05	2015-02-09
3	3_444	0	1956	0	0	0	0		0
3	3_445	0	1956	0	0	0	0		5	2014-11-17	2014-11-24	2014-12-08	2014-12-22	2015-01-30
3	3_446	0	1956	0	0	0	0		0
3	3_447	0	1956	0	0	0	0		2	2014-10-27	2015-01-27
3	3_448	0	1956	0	0	0	0		1	2014-12-12
3	3_449	0	1956	0	0	0	0		0
3	3_450	0	1956	0	1	1	1	2014-10-28	1	2014-12-10
3	3_451	0	1957	0	0	0	0		2	2014-10-29	2015-01-26
3	3_452	0	1957	0	0	0	0		1	2014-11-22
3	3_453	0	1957	0	1	1	1	2014-10-11	6	2014-10-31	2014-11-25	2014-12-20	2014-12-26	2015-01-14	2015-02-09
3	3_454	0	1958	0	1	0	0		1	2014-11-19
3	3_455	0	1958	0	0	0	0		3	2014-11-05	2014-12-04	2015-01-28
3	3_456	0	1958	0	0	0	0		1	2014-12-10
3	3_457	0	1958	0	0	0	0		1	2014-10-29
3	3_458	0	1958	0	0	0	0		4	2014-11-08	2014-12-19	2015-01-21	2015-02-19
3	3_459	0	1959	0	1	1	1	2014-10-18	2	2014-11-08	2014-12-06
3	3_460	0	1959	0	0	0	0		1	2015-02-02
3	3_461	0	1960	0	0	0	0		0
3	3_462	0	1960	0	1	1	1	2014-10-15	5	2014-11-08	2014-11-12	2014-11-25	2014-12-15	2015-02-20
3	3_463	0	1960	0	0	0	0		10	2014-10-27	2014-10-31	2014-11-07	2014-11-14	2014-11-21	2014-12-05	2014-12-12
3	3_464	0	1960	0	0	0	0		3	2015-01-06	2015-01-15	2015-01-20
3	3_465	0	1960	0	0	0	0		1	2015-01-21
3	3_466	0	1961	0	0	0	0		2	2014-11-10	2015-02-09
3	3_467	0	1961	0	0	0	0		4	2014-10-27	2014-11-14	2014-11-29	2015-01-24
3	3_468	0	1961	0	0	0	0		4	2014-10-30	2014-11-19	2015-01-05	2015-01-31
3	3_469	0	1994	0	0	0	0		0
3	3_470	0	1961	0	0	0	0		1	2015-02-04
3	3_471	0	1961	0	0	0	0		1	2015-01-13
3	3_472	0	1996	0	0	0	0		1	2014-11-21
3	3_473	0	1961	0	0	0	0		4	2014-11-15	2014-12-22	2015-01-06	2015-02-11
3	3_474	0	1961	0	0	0	0		0
3	3_475	0	1961	0	1	0	0		3	2014-12-08	2015-01-13	2015-01-17
3	3_476	0	1961	0	0	0	0		4	2014-10-31	2014-11-28	2014-12-26	2015-01-23
3	3_477	1	1994	0	0	0	0		0
3	3_478	0	1961	0	0	0	0		1	2014-11-21
3	3_479	0	1961	0	0	0	0		1	2014-10-29
3	3_480	0	1962	0	0	0	0		3	2015-01-09	2015-01-30	2015-02-13
3	3_481	0	1962	0	0	0	0		2	2014-11-22	2015-02-11
3	3_482	0	1962	0	0	0	0		0
3	3_483	0	1962	0	0	0	0		4	2014-10-15	2014-11-19	2014-12-09	2015-02-20
3	3_484	0	1962	0	0	0	0		5	2014-10-29	2014-11-25	2014-12-20	2015-01-16	2015-02-13
3	3_485	0	1963	0	0	0	0		7	2014-10-13	2014-11-05	2014-11-14	2014-12-13	2015-01-07	2015-01-20	2015-02-16
3	3_486	0	1963	0	0	0	0		0
3	3_487	0	1963	0	0	0	0		1	2015-02-19
3	3_488	0	1963	0	1	0	0		3	2014-11-19	2015-02-02	2015-02-07
3	3_489	0	1963	0	0	0	0		0
3	3_490	0	1963	0	0	0	0		2	2014-11-21	2015-01-23
3	3_491	0	1963	0	0	0	0		1	2015-01-17
3	3_492	0	1994	0	0	0	0		0
3	3_493	0	1963	0	0	0	0		1	2014-10-13
3	3_494	0	1997	0	0	0	0		6	2014-12-03	2014-12-17	2015-01-07	2015-01-12	2015-01-13	2015-02-20
3	3_495	0	1964	0	0	0	0		5	2014-10-14	2015-01-07	2015-01-20	2015-02-11	2015-02-18
3	3_496	0	1964	0	0	0	0		4	2014-10-31	2014-12-15	2014-12-26	2015-02-20
3	3_497	0	1997	0	0	0	0		1	2014-12-01
3	3_498	0	1964	0	0	0	0		1	2015-01-21
3	3_499	0	1964	0	0	0	0		0
3	3_500	0	1964	0	0	0	0		2	2014-11-21	2015-02-11
3	3_501	0	1964	0	0	0	0		0
3	3_502	0	1964	0	0	0	0		0
3	3_503	0	1964	0	0	0	0		3	2014-10-13	2014-11-29	2015-01-24
3	3_504	0	1964	0	0	0	0		2	2014-12-01	2014-12-16
3	3_505	0	1964	0	0	0	0		1	2014-11-08
3	3_506	0	1964	0	0	0	0		2	2014-11-12	2015-02-17
3	3_507	0	1964	0	0	0	0		2	2014-10-29	2014-10-30
3	3_508	0	1965	0	1	1	1	2014-11-26	6	2014-10-28	2014-11-25	2014-12-12	2014-12-16	2015-01-20	2015-02-17
3	3_509	0	1965	0	0	0	0		0
3	3_510	0	1965	0	0	0	0		3	2014-11-12	2014-12-03	2015-01-15
3	3_511	1	1989	0	0	0	0		0
3	3_512	0	1965	0	0	0	0		1	2014-11-05
3	3_513	0	1965	0	0	0	0		1	2015-02-10
3	3_514	0	1966	0	0	0	0		0
3	3_515	0	1966	0	0	0	0		0
3	3_516	0	1966	0	0	0	0		0
3	3_517	0	1997	0	0	0	0		2	2014-12-23	2015-01-23
3	3_518	0	1998	0	0	0	0		2	2015-01-24	2015-02-18
3	3_519	0	1967	0	0	0	0		2	2014-10-11	2015-01-24
3	3_520	0	1967	0	0	0	0		0
3	3_521	0	1967	0	0	0	0		2	2014-11-05	2015-01-12
3	3_522	1	1997	0	0	0	0		1	2015-01-16
3	3_523	0	1967	0	0	0	0		0
3	3_524	0	1967	0	0	0	0		0
3	3_525	1	1997	0	0	0	0		2	2014-12-20	2014-12-26
3	3_526	0	1967	0	0	0	0		3	2014-12-04	2015-01-21	2015-01-27
3	3_527	0	1967	0	0	0	0		1	2014-12-03
3	3_528	0	1967	0	0	0	0		0
3	3_529	0	1993	0	0	0	0		0
3	3_530	0	1967	0	0	0	0		1	2015-02-06
3	3_531	0	1968	0	0	0	0		0
3	3_532	0	1968	0	0	0	0		1	2015-01-19
3	3_533	1	1998	0	0	0	0		3	2014-12-01	2015-01-12	2015-01-19
3	3_534	0	1968	0	0	0	0		2	2014-10-29	2015-01-22
3	3_535	0	1968	0	0	0	0		6	2014-10-10	2014-11-28	2015-01-10	2015-01-12	2015-01-21	2015-01-26
3	3_536	0	1968	0	1	0	0		3	2014-12-01	2014-12-12	2015-02-20
3	3_537	0	1997	0	0	0	0		6	2014-10-29	2014-12-09	2015-01-05	2015-01-30	2015-02-04	2015-02-16
3	3_538	0	1968	0	0	0	0		1	2015-01-13
3	3_539	0	1968	0	0	0	0		3	2015-01-07	2015-01-16	2015-02-06
3	3_540	1	1996	0	0	0	0		1	2014-11-17
3	3_541	1	1998	0	0	0	0		1	2014-11-10
3	3_542	0	1969	0	0	0	0		2	2014-11-12	2014-12-17
3	3_543	0	1997	0	0	0	0		2	2014-12-27	2015-01-20
3	3_544	0	1969	0	0	0	0		2	2014-12-06	2015-02-16
3	3_545	0	1969	0	0	0	0		1	2014-12-19
3	3_546	0	1969	0	0	0	0		4	2014-11-08	2014-11-27	2015-01-15	2015-02-11
3	3_547	0	1969	0	0	0	0		1	2015-01-21
3	3_548	0	1969	0	0	0	0		1	2015-02-04
3	3_549	0	1969	0	0	0	0		0
3	3_550	0	1969	0	0	0	0		1	2014-12-12
3	3_551	0	1970	0	0	0	0		0
3	3_552	0	1970	0	0	0	0		0
3	3_553	1	1998	0	0	0	0		2	2014-12-26	2015-02-17
3	3_554	0	1970	0	0	0	0		0
3	3_555	0	1970	0	0	0	0		1	2014-12-09
3	3_556	0	1970	0	0	0	0		2	2014-12-08	2015-02-16
3	3_557	0	1970	0	0	0	0		2	2014-10-14	2015-01-17
3	3_558	0	1970	0	0	0	0		0
3	3_559	0	1996	0	0	0	0		0
3	3_560	0	1970	0	0	0	0		0
3	3_561	0	1970	0	1	0	0		6	2014-10-31	2014-11-19	2014-12-15	2015-01-22	2015-01-29	2015-02-19
3	3_562	0	1970	0	0	0	0		4	2014-12-12	2015-01-22	2015-01-29	2015-02-19
3	3_563	0	1970	0	0	0	0		3	2014-12-09	2015-01-10	2015-02-03
3	3_564	0	1971	0	0	0	0		0
3	3_565	0	1971	0	0	0	0		3	2014-12-06	2014-12-27	2015-01-07
3	3_566	0	1971	0	0	0	0		1	2014-12-09
3	3_567	0	1971	0	0	0	0		1	2014-11-22
3	3_568	0	1971	0	0	0	0		0
3	3_569	0	1972	0	0	0	0		1	2014-12-18
3	3_570	0	1972	0	0	0	0		0
3	3_571	0	1972	0	0	0	0		0
3	3_572	0	1972	0	0	0	0		0
3	3_573	0	1972	0	0	0	0		0
3	3_574	0	1973	0	0	0	0		0
3	3_575	0	1973	0	0	0	0		1	2014-11-27
3	3_576	0	1973	0	0	0	0		0
3	3_577	0	1974	0	1	0	0		1	2014-11-24
3	3_578	0	1974	0	0	0	0		1	2015-01-21
3	3_579	0	1974	0	0	0	0		1	2014-11-14
3	3_580	0	1974	0	0	0	0		0
3	3_581	0	1974	0	0	0	0		0
3	3_582	0	1974	0	1	0	0		6	2014-10-29	2014-11-18	2014-12-05	2014-12-17	2015-01-19	2015-02-17
3	3_583	0	1974	0	0	0	0		0
3	3_584	0	1975	0	0	0	0		0
3	3_585	0	1975	0	0	0	0		2	2014-10-13	2015-01-20
3	3_586	0	1975	0	0	0	0		0
3	3_587	0	1975	0	1	1	1	2014-11-14	7	2014-11-05	2014-11-17	2014-11-28	2014-12-17	2015-01-22	2015-02-06	2015-02-17
3	3_588	0	1975	0	0	0	0		4	2014-12-02	2014-12-16	2015-01-13	2015-02-10
3	3_589	0	1975	0	0	0	0		8	2014-10-13	2014-10-29	2014-11-12	2014-11-27	2015-01-09	2015-02-04	2015-02-18
3	3_590	0	1975	0	0	0	0		0
3	3_591	1	1996	0	0	0	0		2	2015-01-20	2015-02-13
3	3_592	0	1975	0	0	0	0		1	2014-11-24
3	3_593	0	1975	0	0	0	0		2	2015-01-21	2015-02-16
3	3_594	0	1976	0	0	0	0		2	2014-11-06	2015-01-20
3	3_595	0	1976	0	0	0	0		1	2015-01-27
3	3_596	0	1976	0	0	0	0		3	2014-11-15	2014-12-10	2015-01-21
3	3_597	0	1976	0	0	0	0		0
3	3_598	1	1975	0	0	0	0		4	2014-11-17	2014-12-15	2015-01-15	2015-02-11
3	3_599	0	1976	0	0	0	0		1	2014-10-27
3	3_600	0	1976	0	0	0	0		2	2014-10-30	2015-02-17
3	3_601	0	1976	0	0	0	0		0
3	3_602	0	1976	0	0	0	0		1	2014-11-05
3	3_603	0	1976	0	0	0	0		3	2014-11-15	2015-01-16	2015-02-14
3	3_604	0	1976	0	0	0	0		0
3	3_605	0	1976	0	0	0	0		0
3	3_606	0	1977	0	0	0	0		3	2014-10-30	2014-12-15	2015-01-17
3	3_607	0	1977	0	0	0	0		2	2014-12-09	2015-02-11
3	3_608	0	1977	0	0	0	0		1	2014-11-24
3	3_609	0	1977	0	0	0	0		1	2014-12-10
3	3_610	0	1977	0	0	0	0		2	2014-11-28	2014-12-01
3	3_611	0	1977	0	0	0	0		2	2014-12-13	2014-12-18
3	3_612	0	1977	0	0	0	1	2014-11-18	5	2014-10-13	2014-11-10	2014-12-05	2015-01-05	2015-02-10
3	3_613	0	1977	0	0	0	0		1	2015-02-19
3	3_614	0	1977	0	0	0	0		2	2015-01-30	2015-02-19
3	3_615	0	1977	0	0	0	0		0
3	3_616	0	1977	0	0	0	0		0
3	3_617	0	1978	0	0	0	0		4	2014-11-05	2014-11-26	2014-12-24	2015-01-22
3	3_618	0	1978	0	0	0	0		3	2014-12-06	2014-12-13	2015-02-03
3	3_619	0	1978	0	0	0	0		3	2014-11-21	2015-01-16	2015-01-29
3	3_620	0	1978	0	0	0	0		0
3	3_621	0	1978	0	0	0	0		0
3	3_622	0	1978	0	0	0	0		0
3	3_623	0	1978	0	0	0	0		0
3	3_624	0	1979	0	0	1	0		0
3	3_625	0	1979	0	0	0	0		1	2014-12-15
3	3_626	0	1979	0	0	0	0		0
3	3_627	0	1979	0	0	0	0		2	2014-12-20	2015-02-11
3	3_628	0	1979	0	0	0	0		0
3	3_629	0	1980	0	0	0	0		1	2014-12-24
3	3_630	0	1980	0	0	0	0		1	2015-01-07
3	3_631	0	1980	0	0	0	0		1	2014-10-28
3	3_632	0	1980	0	0	0	0		0
3	3_633	0	1980	0	0	0	0		0
3	3_634	0	1980	0	0	0	0		1	2014-10-15
3	3_635	0	1980	0	0	0	0		1	2014-12-05
3	3_636	0	1981	0	0	0	0		0
3	3_637	0	1981	0	1	0	1	2014-12-09	4	2014-10-13	2014-12-08	2014-12-11	2015-01-05
3	3_638	0	1981	0	0	0	0		2	2014-11-27	2015-02-14
3	3_639	0	1981	0	0	0	0		2	2014-11-20	2015-02-10
3	3_640	0	1981	0	0	0	0		0
3	3_641	0	1981	0	0	0	0		2	2015-01-09	2015-01-14
3	3_642	0	1981	0	0	0	0		2	2014-11-18	2014-12-12
3	3_643	0	1981	0	0	0	0		1	2014-12-19
3	3_644	0	1981	0	0	0	0		1	2014-11-18
3	3_645	0	1981	0	0	0	0		2	2015-01-19	2015-01-31
3	3_646	0	1982	0	0	0	0		1	2015-01-06
3	3_647	0	1982	0	0	0	0		1	2014-12-22
3	3_648	0	1982	0	0	0	0		2	2014-10-11	2014-11-05
3	3_649	0	1982	0	0	0	0		1	2015-01-06
3	3_650	0	1982	0	0	0	0		0
3	3_651	0	1982	0	0	0	0		0
3	3_652	0	1983	0	0	0	0		5	2014-10-14	2014-11-12	2014-12-11	2015-01-22	2015-02-04
3	3_653	0	1983	0	0	0	0		1	2015-02-14
3	3_654	0	1984	0	0	0	0		0
3	3_655	0	1985	0	0	0	0		1	2015-01-23
3	3_656	0	1985	0	0	0	0		1	2014-11-22
3	3_657	0	1985	0	0	0	0		0
3	3_658	0	1985	0	0	0	0		0
3	3_659	0	1985	0	0	0	0		0
3	3_660	0	1985	0	0	0	0		0
3	3_661	0	1985	0	0	0	0		0
3	3_662	0	1985	0	0	0	0		0
3	3_663	0	1985	0	0	0	0		0
3	3_664	0	1986	0	0	0	0		1	2014-12-10
3	3_665	0	1986	0	0	0	0		2	2014-12-09	2015-01-10
3	3_666	0	1986	0	0	0	0		2	2014-10-11	2015-01-14
3	3_667	0	1986	0	0	0	0		1	2015-02-10
3	3_668	0	1986	0	0	0	0		4	2014-10-11	2014-10-28	2015-01-28	2015-02-02
3	3_669	0	1986	0	0	0	0		1	2015-02-14
3	3_670	0	1986	0	0	0	0		4	2014-10-27	2014-12-27	2015-01-09	2015-02-03
3	3_671	0	1986	0	0	0	0		1	2014-11-28
3	3_672	0	1986	0	0	0	0		1	2015-02-09
3	3_673	0	1986	0	0	0	0		0
3	3_674	0	1987	0	0	0	0		0
3	3_675	0	1988	0	0	0	0		0
3	3_676	1	1983	0	0	0	0		1	2015-01-24
3	3_677	0	1989	0	0	0	0		1	2014-12-12
3	3_678	0	1989	0	0	0	0		1	2014-11-10
3	3_679	0	1989	0	0	0	0		0
3	3_680	0	1989	0	0	0	0		2	2014-11-10	2014-11-18
3	3_681	0	1990	0	0	0	0		0
3	3_682	0	1990	0	0	0	0		2	2014-12-09	2014-12-16
3	3_683	0	1990	0	0	0	0		0
3	3_684	0	1990	0	0	0	0		2	2014-12-02	2015-02-07
3	3_685	0	1990	0	0	0	0		0
3	3_686	0	1990	0	0	0	0		2	2014-12-22	2015-02-18
3	3_687	0	1990	0	0	0	0		2	2014-12-11	2015-01-20
3	3_688	0	1990	0	0	0	0		3	2014-10-31	2014-12-16	2015-01-23
3	3_689	0	1991	0	0	0	0		1	2014-10-14
3	3_690	0	1991	0	0	0	0		2	2014-12-01	2014-12-10
3	3_691	0	1991	0	0	0	0		2	2014-11-27	2015-02-14
3	3_692	0	1991	0	0	0	0		0
3	3_693	0	1991	0	0	0	0		5	2014-10-13	2014-11-28	2015-01-06	2015-01-22	2015-01-28
3	3_694	0	1991	0	0	0	0		1	2015-02-09
3	3_695	0	1992	0	0	0	0		1	2015-02-12
3	3_696	0	1992	0	0	0	0		0
3	3_697	0	1992	0	0	0	0		1	2014-10-15
3	3_698	0	1993	0	0	0	0		0
3	3_699	0	1993	0	0	0	0		0
3	3_700	0	1994	0	0	0	0		0
3	3_701	0	1994	0	0	0	0		0
3	3_702	0	1996	0	0	0	0		0
4	4_1	1	1925	1	1	1	1	2014-11-12	0
4	4_2	0	1929	1	0	1	1	2014-10-21	0
4	4_3	1	1925	1	1	0	0		0
4	4_4	1	1927	1	0	0	1	2014-10-20	0
4	4_5	1	1928	1	1	0	0		0
4	4_6	0	1930	1	1	1	1	2014-10-10	0
4	4_7	1	1929	1	1	0	0		0
4	4_8	1	1930	1	1	0	0		0
4	4_9	0	1931	1	0	0	0		0
4	4_10	1	1930	1	0	1	1	2014-12-04	0
4	4_11	1	1931	1	1	0	0		0
4	4_12	1	1931	1	0	0	0		0
4	4_13	1	1932	1	0	0	0		0
4	4_14	1	1932	1	1	0	0		0
4	4_15	0	1946	1	0	0	0		0
4	4_16	0	1935	1	0	1	0		0
4	4_17	0	1938	1	0	0	0		0
4	4_18	1	1933	1	1	1	1	2014-12-05	0
4	4_19	1	1934	1	1	1	0		0
4	4_20	1	1934	1	0	0	0		0
4	4_21	0	1937	1	0	1	1	2014-11-04	0
4	4_22	1	1934	1	0	0	0		0
4	4_23	0	1938	1	0	0	0		0
4	4_24	1	1934	1	0	0	0		0
4	4_25	1	1934	1	0	0	0		0
4	4_26	1	1935	1	0	0	0		0
4	4_27	1	1936	1	1	0	0		0
4	4_28	0	1939	1	1	0	0		0
4	4_29	1	1936	1	0	1	1	2014-10-24	0
4	4_30	0	1937	1	0	1	1	2014-10-24	0
4	4_31	1	1936	1	1	0	0		0
4	4_32	0	1940	1	0	0	0		0
4	4_33	1	1937	1	1	1	1	2014-10-30	0
4	4_34	0	1940	1	0	0	0		0
4	4_35	1	1938	1	1	0	0		0
4	4_36	1	1939	1	0	0	1	2015-02-05	0
4	4_37	1	1939	1	0	0	0		0
4	4_38	1	1939	1	0	0	0		0
4	4_39	1	1939	1	0	0	0		0
4	4_40	1	1939	1	1	1	1	2014-10-16	0
4	4_41	0	1943	1	0	1	1	2014-10-16	0
4	4_42	1	1939	1	1	0	0		0
4	4_43	1	1940	1	1	0	0		0
4	4_44	0	1942	1	1	0	0		0
4	4_45	1	1941	1	0	0	1	2014-11-15	0
4	4_46	0	1947	1	0	0	0		0
4	4_47	1	1941	1	0	1	1	2014-11-12	0
4	4_48	1	1942	1	0	0	0		0
4	4_49	1	1942	1	1	1	1	2014-10-14	0
4	4_50	1	1943	1	0	0	1	2014-10-29	0
4	4_51	1	1944	1	0	0	0		0
4	4_52	0	1941	1	0	0	0		0
4	4_53	1	1946	1	0	0	0		0
4	4_54	1	1946	1	0	1	1	2014-10-24	0
4	4_55	0	1946	1	0	0	0		0
4	4_56	1	1946	1	0	0	0		0
4	4_57	1	1946	1	1	0	0		0
4	4_58	1	1946	1	1	0	0		0
4	4_59	1	1946	1	0	0	0		0
4	4_60	1	1946	1	0	0	0		0
4	4_61	0	1948	1	0	0	0		0
4	4_62	1	1946	1	1	0	0		0
4	4_63	1	1947	1	1	0	0		0
4	4_64	0	1955	0	0	0	0		0
4	4_65	1	1947	1	1	0	0		0
4	4_66	1	1947	1	0	0	0		0
4	4_67	1	1947	1	1	0	0		0
4	4_68	1	1947	1	0	0	0		0
4	4_69	1	1947	1	1	1	1	2014-10-22	0
4	4_70	1	1948	1	0	1	1	2014-10-21	0
4	4_71	1	1948	1	1	0	0		0
4	4_72	1	1948	1	1	0	0		0
4	4_73	1	1948	1	0	0	0		0
4	4_74	1	1949	1	0	0	0		0
4	4_75	1	1949	1	0	0	0		0
4	4_76	1	1949	1	1	0	0		0
4	4_77	1	1950	0	0	0	0		0
4	4_78	1	1950	0	1	1	1	2014-10-16	0
4	4_79	1	1950	0	0	0	0		0
4	4_80	1	1950	0	1	0	0		0
4	4_81	0	1956	0	0	0	0		0
4	4_82	1	1950	0	0	0	0		0
4	4_83	1	1950	0	0	0	0		0
4	4_84	1	1950	0	0	0	0		0
4	4_85	1	1951	0	0	0	0		0
4	4_86	1	1951	0	0	0	0		0
4	4_87	1	1951	0	0	0	0		0
4	4_88	1	1951	0	0	0	0		0
4	4_89	1	1951	0	0	0	0		0
4	4_90	1	1952	0	1	0	0		0
4	4_91	0	1952	0	0	0	0		0
4	4_92	1	1952	0	0	0	0		0
4	4_93	1	1952	0	0	0	0		0
4	4_94	1	1952	0	1	0	0		0
4	4_95	1	1953	0	1	0	1	2014-10-24	0
4	4_96	1	1953	0	0	0	0		0
4	4_97	1	1953	0	0	0	0		0
4	4_98	1	1953	0	0	0	0		0
4	4_99	1	1953	0	1	0	0		0
4	4_100	1	1953	0	0	0	0		0
4	4_101	1	1954	0	0	0	0		0
4	4_102	1	1954	0	0	0	0		0
4	4_103	1	1954	0	0	0	0		0
4	4_104	1	1954	0	1	0	0		0
4	4_105	0	1958	0	0	0	0		0
4	4_106	1	1954	0	0	0	0		0
4	4_107	1	1955	0	0	0	0		0
4	4_108	1	1955	0	1	0	0		0
4	4_109	1	1955	0	0	0	0		0
4	4_110	1	1955	0	0	0	0		0
4	4_111	1	1955	0	0	0	0		1	2015-01-09
4	4_112	1	1956	0	0	0	0		0
4	4_113	1	1956	0	0	0	0		0
4	4_114	0	1960	0	0	0	0		3	2014-12-11	2015-01-05	2015-01-08
4	4_115	1	1956	0	0	0	0		0
4	4_116	1	1956	0	0	0	0		0
4	4_117	0	1961	0	0	0	0		0
4	4_118	1	1957	0	1	0	0		0
4	4_119	1	1957	0	0	0	0		0
4	4_120	1	1957	0	0	0	0		0
4	4_121	1	1957	0	0	0	0		0
4	4_122	0	1959	0	0	0	0		0
4	4_123	1	1958	0	0	0	0		3	2015-01-09	2015-01-22	2015-02-26
4	4_124	1	1958	0	0	0	0		0
4	4_125	1	1958	0	0	0	0		0
4	4_126	1	1958	0	0	0	0		0
4	4_127	1	1958	0	0	0	0		0
4	4_128	0	1966	0	0	0	0		0
4	4_129	1	1959	0	0	0	0		0
4	4_130	0	1963	0	0	0	0		0
4	4_131	1	1959	0	0	0	0		0
4	4_132	1	1959	0	0	0	0		0
4	4_133	1	1959	0	0	0	0		0
4	4_134	1	1960	0	0	0	0		0
4	4_135	1	1960	0	0	0	0		0
4	4_136	1	1961	0	0	0	0		0
4	4_137	1	1961	0	0	0	0		0
4	4_138	1	1961	0	0	0	0		0
4	4_139	1	1961	0	0	0	0		0
4	4_140	0	1961	0	0	0	0		0
4	4_141	1	1961	0	0	0	0		0
4	4_142	1	1992	0	0	0	0		0
4	4_143	1	1962	0	0	0	0		0
4	4_144	0	1954	0	0	0	0		0
4	4_145	1	1962	0	0	0	0		0
4	4_146	1	1963	0	0	0	0		0
4	4_147	0	1967	0	0	0	0		0
4	4_148	0	1994	0	0	0	0		0
4	4_149	1	1963	0	0	0	0		0
4	4_150	0	1969	0	0	0	0		0
4	4_151	1	1963	0	0	0	0		0
4	4_152	0	1971	0	0	0	0		0
4	4_153	1	1963	0	0	0	0		0
4	4_154	1	1964	0	0	0	0		0
4	4_155	1	1965	0	0	0	0		0
4	4_156	1	1965	0	0	0	0		4	2014-11-08	2014-11-17	2015-01-12	2015-01-21
4	4_157	1	1965	0	0	0	0		0
4	4_158	0	1998	0	0	0	0		2	2014-11-12	2015-01-09
4	4_159	1	1965	0	0	0	0		0
4	4_160	0	1968	0	0	0	0		0
4	4_161	1	1965	0	0	0	0		0
4	4_162	1	1965	0	0	0	0		0
4	4_163	1	1965	0	0	0	0		0
4	4_164	0	1966	0	1	1	1	2014-10-30	0
4	4_165	1	1997	0	0	0	0		0
4	4_166	1	1966	0	0	0	0		0
4	4_167	1	1966	0	0	0	0		0
4	4_168	0	1997	0	0	0	0		1	2015-01-05
4	4_169	1	1966	0	0	0	0		0
4	4_170	1	1966	0	0	0	0		0
4	4_171	1	1966	0	0	0	0		0
4	4_172	1	1966	0	0	0	0		2	2014-11-27	2015-02-11
4	4_173	1	1966	0	0	0	0		0
4	4_174	1	1966	0	1	0	0		0
4	4_175	1	1966	0	0	0	0		0
4	4_176	1	1966	0	0	0	0		0
4	4_177	0	1971	0	0	0	0		0
4	4_178	1	1967	0	0	0	0		0
4	4_179	1	1967	0	0	0	0		0
4	4_180	1	1967	0	0	0	0		0
4	4_181	1	1967	0	0	0	0		0
4	4_182	1	1967	0	0	0	0		0
4	4_183	1	1967	0	0	0	0		0
4	4_184	1	1968	0	0	0	0		0
4	4_185	0	1979	0	0	0	0		0
4	4_186	1	1968	0	0	0	0		0
4	4_187	1	1968	0	0	0	0		0
4	4_188	1	1968	0	0	0	0		0
4	4_189	0	1970	0	0	0	0		0
4	4_190	1	1968	0	1	0	0		0
4	4_191	1	1968	0	0	0	0		0
4	4_192	1	1969	0	0	0	0		0
4	4_193	1	1969	0	0	0	0		0
4	4_194	1	1969	0	0	0	0		0
4	4_195	1	1969	0	0	0	0		0
4	4_196	1	1970	0	0	0	0		0
4	4_197	1	1970	0	0	0	0		0
4	4_198	0	1998	0	0	0	0		0
4	4_199	0	1995	0	0	0	0		0
4	4_200	1	1970	0	0	0	0		0
4	4_201	1	1971	0	0	0	0		0
4	4_202	1	1971	0	0	0	0		0
4	4_203	1	1971	0	0	0	0		0
4	4_204	1	1971	0	0	0	0		0
4	4_205	1	1998	0	0	0	0		1	2015-01-26
4	4_206	1	1972	0	0	0	0		0
4	4_207	1	1972	0	0	0	0		0
4	4_208	1	1972	0	0	0	0		0
4	4_209	1	1973	0	0	0	0		0
4	4_210	1	1973	0	0	0	0		0
4	4_211	1	1973	0	0	0	0		0
4	4_212	1	1973	0	0	0	0		0
4	4_213	0	1979	0	0	0	0		0
4	4_214	1	1974	0	0	0	0		0
4	4_215	1	1974	0	0	0	0		0
4	4_216	1	1974	0	0	0	0		0
4	4_217	1	1974	0	0	0	0		0
4	4_218	0	1975	0	0	0	0		0
4	4_219	1	1974	0	0	0	0		0
4	4_220	1	1974	0	0	0	0		0
4	4_221	1	1974	0	0	0	0		0
4	4_222	1	1974	0	0	0	0		0
4	4_223	1	1975	0	0	0	0		0
4	4_224	1	1976	0	0	0	0		0
4	4_225	1	1976	0	0	0	0		0
4	4_226	1	1976	0	0	0	0		0
4	4_227	1	1977	0	0	0	0		0
4	4_228	1	1977	0	0	0	0		0
4	4_229	1	1977	0	0	0	0		0
4	4_230	1	1978	0	0	0	0		0
4	4_231	1	1978	0	0	0	0		0
4	4_232	1	1978	0	0	0	0		0
4	4_233	1	1979	0	0	0	0		0
4	4_234	1	1979	0	0	0	0		0
4	4_235	1	1979	0	0	0	0		0
4	4_236	1	1980	0	0	0	0		0
4	4_237	1	1980	0	0	0	0		0
4	4_238	1	1980	0	0	0	0		0
4	4_239	1	1980	0	0	0	0		0
4	4_240	1	1980	0	0	0	0		0
4	4_241	1	1980	0	0	0	0		2	2014-10-31	2015-01-06
4	4_242	1	1981	0	0	0	0		0
4	4_243	1	1981	0	0	0	0		0
4	4_244	1	1982	0	0	0	0		0
4	4_245	1	1982	0	0	0	0		0
4	4_246	1	1983	0	0	0	0		0
4	4_247	0	1988	0	0	0	0		0
4	4_248	1	1983	0	0	0	0		0
4	4_249	1	1983	0	0	0	0		0
4	4_250	1	1984	0	0	0	0		0
4	4_251	1	1985	0	0	0	0		0
4	4_252	1	1985	0	0	0	0		0
4	4_253	1	1986	0	0	0	0		0
4	4_254	1	1986	0	0	0	0		0
4	4_255	1	1987	0	0	0	0		0
4	4_256	1	1987	0	0	0	0		0
4	4_257	1	1987	0	0	0	0		0
4	4_258	1	1987	0	0	0	0		0
4	4_259	1	1988	0	0	0	0		0
4	4_260	1	1988	0	0	0	0		0
4	4_261	1	1988	0	0	0	0		0
4	4_262	1	1989	0	0	0	0		0
4	4_263	1	1989	0	0	0	0		0
4	4_264	1	1989	0	0	0	0		0
4	4_265	1	1989	0	0	0	0		0
4	4_266	1	1991	0	0	0	0		0
4	4_267	1	1992	0	0	0	0		0
4	4_268	1	1993	0	0	0	0		0
4	4_269	1	1993	0	0	0	0		0
4	4_270	1	1993	0	0	0	0		0
4	4_271	1	1997	0	0	0	0		0
4	4_272	0	1921	1	0	0	0		0
4	4_273	0	1922	1	1	0	1	2014-10-20	0
4	4_274	0	1923	1	1	0	0		0
4	4_275	0	1925	1	0	0	0		0
4	4_276	0	1925	1	0	1	1	2014-10-16	0
4	4_277	0	1925	1	1	0	0		0
4	4_278	0	1925	1	0	0	0		0
4	4_279	0	1926	1	0	0	0		0
4	4_280	0	1926	1	0	0	0		0
4	4_281	0	1926	1	0	0	0		0
4	4_282	0	1928	1	0	0	1	2014-11-25	0
4	4_283	0	1928	1	0	1	1	2014-11-14	0
4	4_284	0	1928	1	1	1	1	2014-10-14	0
4	4_285	0	1929	1	0	0	0		0
4	4_286	0	1930	1	0	0	0		0
4	4_287	0	1931	1	0	0	0		0
4	4_288	0	1932	1	1	0	0		0
4	4_289	0	1932	1	0	0	0		0
4	4_290	0	1932	1	0	1	1	2014-12-04	0
4	4_291	0	1933	1	0	0	0		0
4	4_292	0	1933	1	0	0	0		0
4	4_293	0	1933	1	0	0	0		0
4	4_294	0	1934	1	1	1	1	2014-10-17	0
4	4_295	0	1934	1	0	0	0		0
4	4_296	0	1934	1	0	1	1	2014-10-31	0
4	4_297	0	1934	1	1	1	1	2014-12-05	0
4	4_298	0	1935	1	0	0	0		0
4	4_299	0	1935	1	0	0	0		0
4	4_300	0	1935	1	0	0	0		0
4	4_301	0	1935	1	0	1	1	2014-10-13	0
4	4_302	0	1936	1	0	0	0		0
4	4_303	0	1936	1	0	0	0		0
4	4_304	0	1936	1	1	0	0		0
4	4_305	0	1936	1	0	0	1	2014-11-25	0
4	4_306	0	1937	1	0	0	0		0
4	4_307	0	1937	1	0	1	1	2014-10-18	0
4	4_308	0	1938	1	1	0	0		0
4	4_309	0	1938	1	0	1	1	2014-10-20	0
4	4_310	0	1939	1	1	0	0		0
4	4_311	0	1939	1	0	0	0		0
4	4_312	0	1939	1	0	0	0		0
4	4_313	0	1941	1	0	1	1	2014-10-13	0
4	4_314	0	1942	1	0	0	0		0
4	4_315	0	1942	1	0	0	0		0
4	4_316	0	1942	1	1	0	0		0
4	4_317	0	1942	1	0	0	0		0
4	4_318	0	1942	1	0	0	0		0
4	4_319	0	1942	1	0	0	0		3	2014-11-12	2014-12-17	2015-02-17
4	4_320	0	1942	1	0	0	0		0
4	4_321	0	1942	1	0	0	0		0
4	4_322	0	1943	1	0	0	0		0
4	4_323	0	1943	1	0	0	0		0
4	4_324	0	1943	1	0	1	1	2014-10-22	0
4	4_325	0	1944	1	1	0	0		0
4	4_326	0	1944	1	0	0	0		0
4	4_327	0	1944	1	0	0	0		0
4	4_328	0	1945	1	0	0	0		0
4	4_329	0	1945	1	0	0	0		0
4	4_330	0	1945	1	0	0	0		0
4	4_331	0	1945	1	0	1	1	2014-10-22	0
4	4_332	0	1946	1	1	0	0		0
4	4_333	0	1946	1	0	0	0		0
4	4_334	0	1946	1	0	0	0		0
4	4_335	0	1946	1	0	0	0		0
4	4_336	0	1946	1	0	0	0		0
4	4_337	0	1947	1	0	0	0		0
4	4_338	0	1947	1	0	0	0		0
4	4_339	0	1948	1	0	0	0		0
4	4_340	0	1948	1	1	0	0		0
4	4_341	0	1948	1	0	0	0		0
4	4_342	0	1948	1	0	0	1	2014-10-30	0
4	4_343	0	1948	1	0	0	0		0
4	4_344	0	1948	1	0	0	0		0
4	4_345	0	1949	1	0	0	0		0
4	4_346	0	1949	1	0	0	0		0
4	4_347	0	1950	0	0	0	0		0
4	4_348	0	1950	0	0	0	0		0
4	4_349	0	1950	0	0	0	0		0
4	4_350	0	1950	0	1	1	1	2014-10-16	0
4	4_351	0	1950	0	0	0	0		0
4	4_352	0	1950	0	0	0	0		0
4	4_353	0	1950	0	1	0	0		0
4	4_354	0	1950	0	0	0	0		0
4	4_355	0	1950	0	0	0	0		0
4	4_356	0	1951	0	0	0	0		0
4	4_357	0	1951	0	0	0	0		0
4	4_358	0	1951	0	0	0	0		0
4	4_359	0	1951	0	0	0	0		0
4	4_360	0	1952	0	0	0	0		0
4	4_361	0	1952	0	0	0	0		0
4	4_362	0	1952	0	0	0	0		0
4	4_363	0	1952	0	0	0	0		0
4	4_364	0	1952	0	0	0	0		0
4	4_365	0	1952	0	0	0	0		0
4	4_366	0	1952	0	0	0	0		0
4	4_367	0	1953	0	0	0	0		0
4	4_368	0	1953	0	0	0	0		0
4	4_369	0	1953	0	0	0	0		0
4	4_370	0	1953	0	0	0	0		0
4	4_371	0	1953	0	0	0	0		0
4	4_372	0	1953	0	0	0	0		0
4	4_373	0	1954	0	0	0	0		0
4	4_374	0	1954	0	1	0	0		0
4	4_375	0	1954	0	0	0	0		0
4	4_376	0	1954	0	0	0	0		0
4	4_377	0	1955	0	0	0	0		0
4	4_378	0	1955	0	0	0	0		0
4	4_379	0	1955	0	0	0	0		0
4	4_380	0	1956	0	0	0	0		0
4	4_381	0	1956	0	0	0	0		0
4	4_382	0	1956	0	0	0	0		0
4	4_383	0	1956	0	1	0	0		0
4	4_384	0	1957	0	0	0	0		0
4	4_385	0	1957	0	0	0	0		0
4	4_386	0	1957	0	0	0	0		0
4	4_387	0	1958	0	0	0	0		0
4	4_388	0	1958	0	0	0	0		5	2015-01-16	2015-01-30	2015-02-13	2015-02-21	2015-02-27
4	4_389	0	1958	0	0	0	0		0
4	4_390	0	1958	0	0	0	0		0
4	4_391	0	1997	0	0	0	0		0
4	4_392	0	1959	0	0	0	0		0
4	4_393	0	1959	0	0	0	0		0
4	4_394	0	1959	0	0	0	0		0
4	4_395	0	1960	0	1	1	1	2014-11-10	5	2014-10-17	2014-10-31	2014-11-06	2014-12-02	2015-01-20
4	4_396	0	1960	0	0	0	0		0
4	4_397	0	1960	0	0	0	0		0
4	4_398	0	1960	0	0	0	0		0
4	4_399	0	1961	0	0	0	0		0
4	4_400	0	1961	0	0	0	0		0
4	4_401	0	1961	0	0	0	0		0
4	4_402	0	1961	0	0	0	0		0
4	4_403	0	1961	0	0	0	0		0
4	4_404	0	1962	0	0	0	0		0
4	4_405	0	1963	0	0	0	0		0
4	4_406	0	1963	0	0	0	0		2	2014-11-27	2015-01-28
4	4_407	0	1963	0	0	0	0		0
4	4_408	0	1964	0	0	0	0		0
4	4_409	0	1964	0	1	0	0		0
4	4_410	0	1964	0	0	0	0		0
4	4_411	0	1965	0	0	0	0		0
4	4_412	0	1965	0	0	0	0		0
4	4_413	0	1966	0	0	0	0		0
4	4_414	0	1966	0	0	0	0		0
4	4_415	0	1967	0	0	0	0		0
4	4_416	1	1998	0	0	0	0		0
4	4_417	0	1967	0	0	0	0		0
4	4_418	0	1967	0	0	0	0		0
4	4_419	0	1967	0	0	0	0		0
4	4_420	0	1968	0	1	0	0		0
4	4_421	0	1968	0	0	0	0		0
4	4_422	0	1968	0	0	0	0		0
4	4_423	0	1968	0	0	0	0		0
4	4_424	0	1969	0	0	0	0		0
4	4_425	0	1969	0	0	0	0		0
4	4_426	0	1969	0	0	0	0		0
4	4_427	0	1970	0	0	0	0		0
4	4_428	0	1970	0	0	0	0		0
4	4_429	0	1970	0	0	0	0		0
4	4_430	0	1970	0	0	0	0		0
4	4_431	0	1970	0	0	0	0		0
4	4_432	0	1997	0	0	0	0		0
4	4_433	0	1970	0	0	0	0		0
4	4_434	0	1971	0	0	0	0		0
4	4_435	0	1971	0	0	0	0		0
4	4_436	0	1971	0	1	0	0		0
4	4_437	1	1995	0	0	0	0		0
4	4_438	0	1972	0	0	0	0		0
4	4_439	0	1972	0	0	0	0		0
4	4_440	0	1972	0	0	0	0		0
4	4_441	0	1972	0	0	0	0		0
4	4_442	0	1972	0	0	0	0		0
4	4_443	0	1972	0	0	0	0		0
4	4_444	0	1973	0	0	0	0		0
4	4_445	0	1973	0	0	0	0		0
4	4_446	0	1973	0	0	0	0		0
4	4_447	0	1973	0	0	0	0		0
4	4_448	0	1974	0	0	0	0		0
4	4_449	0	1974	0	0	0	0		0
4	4_450	0	1974	0	0	0	0		7	2014-10-11	2014-11-07	2014-12-02	2014-12-30	2015-01-19	2015-01-27	2015-02-23
4	4_451	0	1974	0	0	0	0		0
4	4_452	0	1974	0	0	0	0		0
4	4_453	0	1974	0	0	0	0		0
4	4_454	0	1997	0	0	0	0		0
4	4_455	0	1974	0	0	0	0		0
4	4_456	0	1975	0	0	0	0		0
4	4_457	0	1975	0	0	0	0		0
4	4_458	0	1976	0	0	0	0		0
4	4_459	0	1977	0	0	0	0		0
4	4_460	1	1997	0	0	0	0		0
4	4_461	0	1977	0	0	0	0		0
4	4_462	0	1977	0	0	0	0		2	2015-01-12	2015-01-22
4	4_463	0	1977	0	0	0	0		0
4	4_464	0	1977	0	0	0	0		0
4	4_465	0	1978	0	0	0	0		0
4	4_466	0	1978	0	0	0	0		0
4	4_467	0	1978	0	0	0	0		0
4	4_468	0	1979	0	0	0	0		0
4	4_469	0	1979	0	0	0	0		0
4	4_470	0	1979	0	0	0	0		0
4	4_471	0	1979	0	0	0	0		0
4	4_472	0	1979	0	0	0	0		0
4	4_473	0	1979	0	0	0	0		0
4	4_474	0	1980	0	0	0	0		0
4	4_475	0	1980	0	0	0	0		0
4	4_476	0	1980	0	0	0	0		0
4	4_477	0	1980	0	0	0	0		0
4	4_478	0	1980	0	0	0	0		0
4	4_479	0	1981	0	0	0	0		0
4	4_480	0	1981	0	0	0	0		0
4	4_481	0	1981	0	0	0	0		0
4	4_482	0	1981	0	0	0	0		0
4	4_483	0	1982	0	0	0	0		0
4	4_484	0	1982	0	0	0	0		0
4	4_485	0	1982	0	0	0	0		0
4	4_486	0	1982	0	0	0	0		0
4	4_487	0	1982	0	0	0	0		0
4	4_488	0	1982	0	0	0	0		0
4	4_489	0	1982	0	0	0	0		0
4	4_490	0	1982	0	0	0	0		0
4	4_491	0	1982	0	0	0	0		0
4	4_492	0	1983	0	0	0	0		0
4	4_493	0	1983	0	0	0	0		0
4	4_494	0	1983	0	0	0	0		0
4	4_495	0	1985	0	0	0	0		0
4	4_496	0	1985	0	0	0	0		0
4	4_497	0	1986	0	0	0	0		0
4	4_498	0	1986	0	0	0	0		0
4	4_499	0	1986	0	0	0	0		0
4	4_500	0	1987	0	0	0	0		0
4	4_501	0	1987	0	0	0	0		0
4	4_502	0	1987	0	0	0	0		0
4	4_503	0	1988	0	0	0	0		0
4	4_504	0	1988	0	0	0	0		0
4	4_505	0	1988	0	0	0	0		0
4	4_506	0	1988	0	0	0	0		0
4	4_507	0	1989	0	0	0	0		0
4	4_508	0	1989	0	0	0	0		0
4	4_509	0	1990	0	0	0	0		0
4	4_510	0	1990	0	0	0	0		0
4	4_511	0	1990	0	0	0	0		0
4	4_512	0	1990	0	0	0	0		0
4	4_513	0	1991	0	0	0	0		0
4	4_514	0	1991	0	0	0	0		1	2014-10-16
4	4_515	0	1991	0	0	0	0		0
4	4_516	0	1991	0	0	0	0		0
4	4_517	0	1992	0	0	0	0		0
4	4_518	0	1993	0	1	0	0		0
4	4_519	0	1994	0	0	0	0		0
4	4_520	0	1995	0	0	0	0		0
5	5_1	1	1921	1	0	1	1	2014-10-23	14	2014-10-14	2014-10-23	2014-10-28	2014-11-04	2014-11-13	2014-11-25	2014-12-04
5	5_2	0	1927	1	0	0	0		0
5	5_3	1	1925	1	1	1	1	2014-10-14	5	2014-10-28	2014-11-27	2014-12-18	2015-01-22	2015-02-16
5	5_4	1	1927	1	0	1	1	2014-10-21	0
5	5_5	0	1929	1	0	1	1	2015-01-07	3	2014-10-28	2014-12-18	2015-02-12
5	5_6	1	1927	1	0	0	0		5	2014-10-21	2014-11-06	2014-11-25	2014-12-16	2015-01-13
5	5_7	1	1929	1	0	1	0		0
5	5_8	1	1930	1	0	1	1	2014-10-27	13	2014-10-15	2014-10-28	2014-10-31	2014-11-13	2014-11-27	2014-12-01	2014-12-11
5	5_9	1	1930	1	1	1	1	2014-10-13	6	2014-10-16	2014-11-13	2014-12-11	2015-01-05	2015-02-02	2015-02-10
5	5_10	1	1934	1	0	1	1	2014-10-23	5	2014-10-27	2014-11-10	2014-11-24	2014-12-30	2015-01-27
5	5_11	1	1935	1	0	1	1	2014-10-20	4	2014-10-21	2014-11-25	2014-12-18	2015-01-27
5	5_12	1	1935	1	0	1	1	2014-11-06	6	2014-10-27	2014-11-06	2014-11-29	2014-12-04	2014-12-09	2015-01-05
5	5_13	1	1936	1	1	1	1	2014-10-21	6	2014-10-29	2014-11-26	2014-12-17	2014-12-31	2015-01-21	2015-02-11
5	5_14	1	1936	1	0	1	1	2014-10-15	7	2014-11-05	2014-12-03	2014-12-24	2014-12-31	2015-01-21	2015-01-28	2015-02-04
5	5_15	0	1935	1	1	1	1	2014-11-21	5	2014-10-21	2014-11-25	2014-12-23	2015-01-20	2015-02-17
5	5_16	1	1936	1	0	1	0		0
5	5_17	1	1938	1	0	1	1	2014-10-14	3	2014-10-16	2014-12-11	2015-02-05
5	5_18	1	1938	1	0	1	1	2014-11-07	6	2014-11-13	2015-01-02	2015-01-23	2015-02-05	2015-02-16	2015-02-24
5	5_19	1	1938	1	0	1	1	2014-10-10	5	2014-10-20	2014-12-03	2014-12-09	2015-01-09	2015-02-10
5	5_20	0	1939	1	0	1	1	2014-10-10	3	2014-10-20	2015-01-09	2015-02-10
5	5_21	0	1937	1	0	0	0		3	2014-11-03	2014-11-10	2014-12-19
5	5_22	1	1938	1	1	1	1	2014-10-15	20	2014-10-15	2014-10-17	2014-10-20	2014-10-24	2014-10-27	2014-10-31	2014-11-04
5	5_23	1	1938	1	0	1	1	2014-10-20	3	2014-10-21	2014-12-18	2015-02-12
5	5_24	1	1939	1	1	1	1	2014-10-31	5	2014-11-04	2014-12-02	2014-12-30	2015-01-27	2015-02-24
5	5_25	1	1939	1	1	1	1	2014-10-29	18	2014-10-29	2014-11-03	2014-11-10	2014-11-24	2014-12-01	2014-12-10	2014-12-15
5	5_26	1	1940	1	0	0	0		6	2014-10-31	2014-11-03	2014-11-07	2014-11-25	2014-12-09	2014-12-18
5	5_27	1	1940	1	1	1	1	2014-10-17	6	2014-10-14	2014-11-27	2014-12-13	2015-01-13	2015-01-24	2015-02-12
5	5_28	1	1942	1	0	1	1	2014-10-30	3	2014-12-04	2015-01-26	2015-02-26
5	5_29	0	1945	1	0	1	1	2014-11-04	5	2014-11-06	2014-12-04	2014-12-30	2015-01-27	2015-02-24
5	5_30	1	1944	1	1	1	1	2014-11-04	9	2014-10-13	2014-10-16	2014-10-20	2014-10-27	2014-11-06	2014-12-04	2014-12-30
5	5_31	1	1944	1	0	1	1	2014-11-10	0
5	5_32	1	1945	1	0	1	1	2014-10-28	2	2014-11-14	2015-02-09
5	5_33	1	1946	1	0	0	0		0
5	5_34	1	1946	1	1	1	1	2014-10-20	10	2014-10-20	2014-11-24	2014-12-26	2015-01-02	2015-01-12	2015-01-19	2015-01-29
5	5_35	1	1946	1	1	1	1	2014-11-10	2	2014-11-25	2015-01-16
5	5_36	0	1950	0	1	1	1	2014-11-07	3	2014-10-14	2014-10-20	2014-11-25
5	5_37	1	1948	1	0	0	0		0
5	5_38	0	1950	0	1	0	0		1	2015-01-09
5	5_39	1	1948	1	1	1	1	2014-10-15	3	2014-10-23	2014-12-18	2015-02-19
5	5_40	1	1948	1	0	1	1	2014-10-31	5	2014-11-04	2014-12-02	2014-12-30	2015-01-27	2015-02-24
5	5_41	1	1949	1	1	0	1	2014-10-28	11	2014-10-17	2014-10-31	2014-11-14	2014-11-28	2014-12-12	2014-12-26	2015-01-09
5	5_42	1	1949	1	1	1	1	2014-10-13	3	2014-10-13	2014-11-27	2015-02-23
5	5_43	1	1949	1	0	0	0		3	2014-11-10	2014-12-02	2015-02-27
5	5_44	1	1949	1	0	1	1	2014-10-15	0
5	5_45	1	1950	0	1	0	0		14	2014-10-24	2014-11-05	2014-11-29	2014-12-05	2014-12-09	2014-12-19	2014-12-29
5	5_46	1	1950	0	1	1	1	2014-11-07	4	2014-11-10	2014-12-05	2015-01-30	2015-02-10
5	5_47	0	1949	1	0	0	0		3	2014-10-17	2014-12-12	2015-02-06
5	5_48	1	1950	0	1	0	0		9	2014-10-31	2014-11-28	2014-12-12	2014-12-19	2014-12-26	2015-01-12	2015-01-19
5	5_49	1	1950	0	0	0	0		1	2015-01-06
5	5_50	1	1951	0	0	0	0		1	2014-11-24
5	5_51	0	1954	0	1	0	1	2014-11-03	4	2014-10-20	2014-11-07	2014-12-05	2015-02-05
5	5_52	1	1951	0	1	1	1	2014-10-14	4	2014-11-07	2014-12-30	2015-01-15	2015-01-26
5	5_53	0	1955	0	0	0	0		7	2014-10-14	2014-11-07	2014-12-23	2014-12-30	2015-01-06	2015-01-15	2015-01-26
5	5_54	1	1952	0	0	0	0		1	2014-10-22
5	5_55	0	1997	0	0	0	0		4	2014-11-06	2014-12-16	2015-01-06	2015-01-29
5	5_56	1	1953	0	0	0	0		2	2014-11-24	2015-01-12
5	5_57	1	1953	0	0	0	0		2	2014-11-28	2015-01-27
5	5_58	1	1954	0	0	0	0		3	2014-10-16	2014-12-09	2015-01-20
5	5_59	1	1954	0	1	0	1	2014-11-13	2	2014-11-10	2014-12-29
5	5_60	1	1955	0	0	0	0		4	2014-10-21	2014-11-25	2015-01-06	2015-02-10
5	5_61	1	1955	0	0	0	0		3	2014-11-25	2015-01-29	2015-02-19
5	5_62	1	1955	0	0	0	0		0
5	5_63	1	1956	0	0	0	0		0
5	5_64	1	1956	0	0	0	0		2	2014-11-27	2015-01-30
5	5_65	1	1956	0	0	0	0		0
5	5_66	1	1956	0	0	0	0		5	2014-10-17	2014-10-27	2014-11-24	2015-02-09	2015-02-21
5	5_67	1	1957	0	0	0	0		2	2014-12-15	2014-12-19
5	5_68	1	1957	0	0	0	0		0
5	5_69	1	1957	0	1	0	1	2014-10-21	10	2014-10-17	2014-10-23	2014-11-03	2014-11-25	2014-12-05	2014-12-19	2015-01-02
5	5_70	0	1964	0	0	0	0		7	2014-10-17	2014-10-23	2014-10-24	2014-12-15	2015-01-30	2015-02-19	2015-02-27
5	5_71	1	1957	0	1	1	1	2014-12-02	1	2014-12-12
5	5_72	1	1957	0	0	0	0		1	2014-12-05
5	5_73	1	1959	0	0	0	0		1	2014-10-14
5	5_74	1	1959	0	0	0	0		0
5	5_75	1	1959	0	0	0	0		1	2014-12-22
5	5_76	1	1959	0	0	0	0		2	2014-12-18	2015-01-19
5	5_77	1	1959	0	0	0	0		3	2014-11-06	2014-12-10	2015-01-13
5	5_78	1	1959	0	0	1	0		3	2014-10-27	2014-12-15	2015-02-16
5	5_79	1	1960	0	1	0	0		2	2014-11-27	2015-01-16
5	5_80	1	1961	0	0	0	0		2	2015-02-10	2015-02-24
5	5_81	1	1962	0	0	0	0		0
5	5_82	1	1963	0	0	0	0		1	2015-01-22
5	5_83	1	1995	0	0	0	0		2	2014-10-31	2015-01-15
5	5_84	1	1996	0	0	0	0		1	2015-02-23
5	5_85	1	1963	0	0	0	0		2	2014-11-25	2015-01-08
5	5_86	1	1964	0	0	0	0		7	2014-10-17	2014-10-21	2014-11-07	2014-12-05	2015-01-02	2015-01-30	2015-02-27
5	5_87	1	1964	0	1	0	0		3	2015-01-30	2015-02-06	2015-02-13
5	5_88	1	1965	0	0	0	0		0
5	5_89	1	1965	0	0	0	0		1	2014-12-15
5	5_90	1	1965	0	0	0	0		1	2015-01-26
5	5_91	1	1965	0	0	0	0		0
5	5_92	1	1965	0	0	0	0		0
5	5_93	0	1973	0	1	0	0		3	2014-11-07	2014-12-23	2015-02-27
5	5_94	1	1966	0	0	0	0		4	2014-11-07	2014-12-09	2015-01-19	2015-02-16
5	5_95	1	1966	0	1	0	0		18	2014-10-16	2014-10-23	2014-10-30	2014-11-06	2014-11-12	2014-11-25	2014-12-02
5	5_96	1	1966	0	1	1	1	2014-10-24	1	2014-10-27
5	5_97	1	1966	0	0	0	0		4	2014-11-04	2014-12-04	2015-01-05	2015-02-05
5	5_98	1	1966	0	0	0	0		0
5	5_99	1	1966	0	0	0	0		1	2015-02-06
5	5_100	1	1968	0	0	0	0		2	2014-10-27	2015-01-20
5	5_101	1	1968	0	1	0	1	2014-10-24	1	2014-11-29
5	5_102	1	1968	0	1	0	0		17	2014-10-20	2014-10-27	2014-11-03	2014-11-07	2014-11-14	2014-11-29	2014-12-11
5	5_103	1	1968	0	0	0	0		2	2014-10-31	2015-02-12
5	5_104	0	1998	0	0	0	0		4	2014-11-28	2014-12-22	2015-02-03	2015-02-24
5	5_105	1	1968	0	0	0	0		5	2014-10-21	2014-10-27	2014-11-07	2014-11-10	2014-12-11
5	5_106	1	1969	0	0	0	0		0
5	5_107	1	1969	0	0	0	0		1	2015-01-14
5	5_108	1	1969	0	0	0	0		0
5	5_109	1	1969	0	0	0	0		2	2014-11-07	2014-11-14
5	5_110	1	1969	0	0	0	0		2	2015-01-22	2015-01-29
5	5_111	1	1998	0	0	0	0		2	2014-11-13	2014-12-09
5	5_112	1	1970	0	0	0	0		0
5	5_113	1	1970	0	0	0	0		2	2014-12-18	2015-02-24
5	5_114	1	1970	0	0	0	0		1	2015-01-02
5	5_115	1	1970	0	0	0	0		3	2014-10-28	2014-11-06	2014-11-14
5	5_116	1	1971	0	0	0	0		2	2014-12-22	2015-02-23
5	5_117	0	1983	0	0	0	0		5	2014-11-07	2014-11-14	2014-12-05	2014-12-30	2015-01-08
5	5_118	0	1997	0	0	0	0		2	2014-10-17	2015-02-20
5	5_119	0	1998	0	1	0	0		2	2014-10-17	2015-01-15
5	5_120	1	1972	0	1	0	1	2014-10-17	5	2014-10-10	2014-10-24	2014-11-10	2014-11-28	2015-01-19
5	5_121	0	1972	0	0	0	0		3	2014-10-17	2014-11-06	2015-02-20
5	5_122	1	1972	0	0	0	0		0
5	5_123	1	1973	0	0	0	0		1	2014-10-17
5	5_124	0	1973	0	0	0	0		2	2014-10-20	2014-12-04
5	5_125	1	1973	0	0	0	0		0
5	5_126	1	1974	0	0	0	0		1	2014-12-01
5	5_127	1	1975	0	0	0	0		1	2014-10-10
5	5_128	1	1975	0	0	0	0		3	2014-12-18	2015-01-12	2015-01-22
5	5_129	1	1975	0	0	0	0		1	2015-02-10
5	5_130	1	1975	0	0	0	0		0
5	5_131	1	1976	0	0	0	0		0
5	5_132	1	1976	0	0	0	0		0
5	5_133	0	1984	0	0	0	0		0
5	5_134	1	1976	0	0	0	0		1	2014-10-24
5	5_135	1	1977	0	0	0	0		1	2015-02-16
5	5_136	1	1978	0	0	0	0		2	2015-01-05	2015-02-24
5	5_137	1	1978	0	1	0	0		0
5	5_138	1	1978	0	0	0	0		2	2014-10-11	2014-11-08
5	5_139	1	1978	0	0	0	0		0
5	5_140	1	1979	0	0	0	0		0
5	5_141	1	1979	0	0	0	0		3	2014-10-28	2015-02-12	2015-02-23
5	5_142	1	1979	0	0	0	0		2	2014-11-07	2014-11-24
5	5_143	1	1980	0	0	0	0		1	2014-10-23
5	5_144	1	1980	0	0	0	0		0
5	5_145	1	1980	0	0	0	0		0
5	5_146	1	1981	0	0	0	0		0
5	5_147	1	1981	0	0	0	0		0
5	5_148	1	1982	0	0	0	0		0
5	5_149	1	1982	0	0	0	0		0
5	5_150	1	1982	0	0	0	0		0
5	5_151	1	1982	0	0	0	0		4	2014-11-04	2014-11-06	2014-11-10	2014-11-27
5	5_152	1	1982	0	0	0	0		0
5	5_153	1	1982	0	0	0	0		2	2014-11-25	2014-12-02
5	5_154	1	1982	0	1	0	0		1	2015-02-27
5	5_155	1	1983	0	0	0	0		0
5	5_156	1	1983	0	0	0	0		1	2014-11-15
5	5_157	0	1985	0	0	0	0		1	2014-11-25
5	5_158	1	1984	0	0	0	0		2	2014-10-16	2015-01-13
5	5_159	1	1984	0	0	0	0		0
5	5_160	1	1984	0	0	0	0		5	2014-10-14	2014-11-28	2014-12-26	2015-01-23	2015-02-24
5	5_161	1	1985	0	0	0	0		1	2015-01-13
5	5_162	1	1985	0	0	0	0		6	2014-11-03	2014-12-01	2014-12-29	2015-01-05	2015-02-02	2015-02-10
5	5_163	1	1985	0	0	0	0		0
5	5_164	1	1985	0	0	0	0		0
5	5_165	1	1985	0	0	0	0		0
5	5_166	1	1986	0	0	0	0		0
5	5_167	1	1986	0	0	0	0		1	2015-02-07
5	5_168	1	1986	0	0	0	0		2	2014-10-13	2015-01-15
5	5_169	1	1986	0	0	0	0		0
5	5_170	1	1987	0	0	0	0		2	2014-10-28	2015-01-27
5	5_171	0	1984	0	0	0	0		2	2014-10-21	2014-12-01
5	5_172	1	1988	0	0	0	0		4	2014-10-21	2014-12-01	2015-01-12	2015-02-02
5	5_173	1	1988	0	0	0	0		1	2015-01-15
5	5_174	1	1988	0	0	0	0		0
5	5_175	1	1988	0	0	0	0		0
5	5_176	1	1989	0	0	0	0		0
5	5_177	1	1990	0	0	0	0		0
5	5_178	1	1990	0	0	0	0		1	2014-12-23
5	5_179	1	1991	0	0	0	0		0
5	5_180	1	1992	0	0	0	0		0
5	5_181	1	1994	0	0	0	0		0
5	5_182	0	1913	1	0	0	0		0
5	5_183	0	1919	1	0	0	0		0
5	5_184	0	1919	1	0	1	1	2014-10-10	6	2014-10-14	2014-11-04	2014-12-02	2014-12-30	2015-01-27	2015-02-24
5	5_185	0	1921	1	0	1	1	2014-10-15	17	2014-10-20	2014-10-24	2014-10-27	2014-11-05	2014-11-10	2014-11-14	2014-11-24
5	5_186	0	1923	1	1	1	1	2014-10-31	9	2014-10-17	2014-10-29	2014-12-08	2014-12-17	2015-01-02	2015-02-05	2015-02-13
5	5_187	0	1923	1	0	1	1	2014-10-22	19	2014-10-10	2014-10-17	2014-10-24	2014-10-31	2014-11-07	2014-11-14	2014-11-28
5	5_188	0	1923	1	0	1	1	2014-11-13	5	2014-10-28	2014-11-13	2014-12-18	2015-01-15	2015-02-19
5	5_189	0	1923	1	1	1	1	2014-10-20	16	2014-10-15	2014-10-22	2014-10-29	2014-11-05	2014-11-26	2014-12-03	2014-12-17
5	5_190	0	1923	1	0	1	1	2014-10-13	8	2014-10-13	2014-10-27	2014-11-10	2014-11-28	2014-12-01	2014-12-15	2014-12-19
5	5_191	0	1924	1	1	1	1	2014-10-10	6	2014-10-16	2014-10-30	2014-11-27	2014-12-18	2015-01-16	2015-02-12
5	5_192	0	1924	1	0	1	1	2014-11-13	2	2014-11-26	2015-01-21
5	5_193	0	1924	1	0	1	1	2014-10-15	4	2014-11-06	2014-12-04	2015-01-13	2015-02-12
5	5_194	0	1926	1	0	1	1	2014-10-23	13	2014-10-14	2014-10-23	2014-10-28	2014-11-04	2014-11-13	2014-11-25	2014-12-09
5	5_195	0	1926	1	0	0	0		5	2014-10-16	2014-10-30	2014-12-22	2015-02-18	2015-02-23
5	5_196	0	1926	1	1	1	1	2014-10-23	5	2014-10-30	2014-11-27	2014-12-30	2015-01-27	2015-02-26
5	5_197	0	1926	1	0	1	1	2014-10-14	14	2014-10-14	2014-10-28	2014-11-13	2014-11-27	2014-12-09	2014-12-11	2014-12-18
5	5_198	0	1927	1	0	0	0		0
5	5_199	0	1929	1	0	1	1	2014-10-24	17	2014-10-14	2014-10-28	2014-11-13	2014-11-25	2014-11-28	2014-12-02	2014-12-09
5	5_200	0	1930	1	0	1	1	2014-10-11	2	2014-12-01	2015-01-27
5	5_201	0	1931	1	1	0	1	2014-10-20	16	2014-10-16	2014-10-23	2014-10-30	2014-11-06	2014-11-13	2014-11-27	2014-12-04
5	5_202	0	1931	1	1	1	1	2014-10-31	6	2014-11-04	2014-11-25	2014-12-18	2015-01-06	2015-01-26	2015-02-23
5	5_203	0	1932	1	0	0	0		4	2014-11-27	2015-01-30	2015-02-02	2015-02-09
5	5_204	0	1932	1	0	1	1	2014-10-14	13	2014-10-17	2014-10-24	2014-11-14	2014-11-25	2014-11-28	2014-12-12	2014-12-26
5	5_205	0	1932	1	1	1	1	2014-10-10	4	2014-11-10	2014-12-16	2015-01-13	2015-02-16
5	5_206	0	1932	1	0	1	1	2014-10-25	6	2014-10-23	2014-11-06	2014-12-04	2014-12-23	2015-01-22	2015-02-19
5	5_207	0	1932	1	1	1	1	2014-11-04	5	2014-11-04	2014-12-23	2015-01-02	2015-02-13	2015-02-19
5	5_208	0	1933	1	0	1	1	2014-10-10	5	2014-10-10	2014-10-28	2014-12-01	2015-01-06	2015-02-05
5	5_209	0	1933	1	1	1	1	2014-10-15	20	2014-10-15	2014-10-22	2014-10-29	2014-11-05	2014-11-12	2014-11-26	2014-12-03
5	5_210	0	1933	1	0	0	0		2	2014-11-28	2015-01-22
5	5_211	0	1934	1	0	0	0		6	2014-10-21	2014-11-06	2014-11-25	2015-01-13	2015-02-21	2015-02-26
5	5_212	0	1934	1	0	1	1	2014-11-03	7	2014-11-04	2014-11-10	2014-12-04	2014-12-29	2015-01-23	2015-02-02	2015-02-24
5	5_213	0	1934	1	0	1	1	2014-10-13	6	2014-10-13	2014-10-16	2014-11-13	2014-12-11	2015-01-05	2015-02-02
5	5_214	0	1935	1	1	1	1	2014-10-31	5	2014-11-04	2014-12-02	2014-12-30	2015-01-27	2015-02-24
5	5_215	0	1935	1	0	1	1	2014-11-05	4	2014-11-06	2014-12-04	2014-12-29	2015-02-03
5	5_216	0	1935	1	0	1	1	2014-10-17	2	2014-10-23	2015-01-26
5	5_217	0	1935	1	0	1	1	2014-10-17	10	2014-11-24	2014-12-01	2014-12-09	2014-12-18	2014-12-26	2015-01-02	2015-01-09
5	5_218	0	1936	1	1	1	1	2014-10-23	8	2014-10-27	2014-11-10	2014-11-24	2014-12-02	2014-12-16	2014-12-17	2015-01-27
5	5_219	0	1936	1	0	1	1	2014-10-15	4	2014-10-17	2014-11-10	2014-12-18	2015-02-23
5	5_220	0	1937	1	0	1	1	2014-10-13	5	2014-10-16	2014-10-21	2014-11-10	2014-11-14	2014-11-26
[truncated: 35,588 more rows]

## Sheet: donnees_medecins
id_m_anon	sexe_m	an_nais_m	cs_rdv_m	type_cab_m	mep_m	pratique_m	alloc_random_m	n_pat_m	n_plus_65_m	n_ald_m	n_vacc_65_m	n_vacc_ald_m	n_vacc_65_m_pr	n_vacc_ald_m_pr
1	1	1962	1	2	1	3	1	246	26	13	0	0	0	0
2	1	NA	0	2	0	1	1	311	84	14	NA	NA	NA	NA
3	1	1961	1	2	0	1	1	702	124	51	2	3	0	0
4	1	1946	0	2	1	2	1	520	150	21	0	0	0	0
5	1	1949	1	1	0	1	1	382	110	28	0	0	0	0
6	0	1962	0	2	0	1	1	507	32	35	0	8	0	0
7	0	1980	1	2	0	1	1	305	15	12	0	1	0	0
8	1	1960	0	1	0	1	1	448	92	23	0	0	0	0
9	1	1953	0	1	0	2	1	984	213	67	0	0	0	0
10	1	1951	1	1	1	2	1	477	134	26	1	1	0	0
11	1	1964	0	1	1	1	1	675	187	47	10	10	0	0
12	1	1945	0	1	1	2	1	353	139	23	2	2	0	0
13	1	1949	0	2	0	1	1	791	177	76	2	8	0	0
14	1	1957	0	2	1	1	1	809	138	64	0	0	0	0
15	1	1953	0	1	0	1	1	618	62	27	0	0	0	0
16	1	1954	1	3	0	1	1	241	79	13	0	0	0	0
17	1	1976	0	4	0	1	1	8	0	0	8	7	0	0
18	1	1966	0	1	0	1	1	420	23	73	2	9	0	0
19	0	1951	1	1	1	1	1	255	55	14	1	1	0	0
20	1	1984	0	3	0	1	1	1035	336	73	5	3	0	0
21	1	NA	0	1	1	1	1	730	99	22	0	0	0	0
22	1	NA	0	1	0	1	1	306	68	27	0	2	0	0
23	1	1973	1	3	0	1	1	804	167	51	10	10	3	0
24	1	1971	0	2	0	1	1	641	176	79	8	4	0	0
25	1	NA	0	2	0	1	1	385	109	20	0	0	0	0
26	0	1966	1	1	1	1	0	660	140	47	5	5	0	0
27	0	1979	1	2	1	1	0	35	4	0	1	0	0	0
28	1	1960	0	1	0	1	0	556	130	21	1	5	0	0
29	0	1984	1	2	1	1	0	318	97	15	0	0	0	0
30	0	1966	0	1	0	2	0	304	30	18	0	0	0	0
31	1	1957	0	1	1	2	0	382	68	26	0	0	0	0
32	1	1960	0	2	0	2	0	758	154	42	0	0	0	0
33	0	1965	1	1	0	1	0	540	79	32	1	1	0	0
34	1	1967	0	1	0	2	0	734	138	49	0	0	0	0
35	1	1959	0	1	0	2	0	390	69	22	3	3	0	0
36	1	1954	0	2	1	1	0	324	99	16	0	0	0	0
37	1	1956	1	2	1	2	0	506	98	18	0	0	0	0
38	0	1958	0	1	0	1	0	932	112	76	1	8	0	0
40	0	1965	0	1	1	1	0	329	94	16	0	0	0	0
42	1	1981	1	2	1	1	0	215	46	20	0	0	0	0
43	1	1960	1	2	1	2	0	576	71	55	5	5	0	0
44	1	NA	0	1	1	1	0	597	78	24	0	0	0	0
45	0	1954	1	2	1	1	0	493	93	34	4	1	0	0
46	1	NA	1	2	1	1	0	360	49	28	0	0	0	0
47	1	1962	0	1	1	1	0	709	228	33	3	4	0	0
48	1	1950	0	1	0	1	0	745	155	35	0	0	0	0
49	1	1951	0	1	0	2	0	653	132	55	0	0	0	0
50	1	1958	0	1	1	1	0	377	47	28	0	0	0	0
51	0	1973	1	2	1	1	0	465	38	37	3	10	0	0
52	1	1969	1	1	1	1	0	624	150	30	10	4	0	0
54	1	1983	0	0	1	0		97	4	7	4	0	0	0
55	1	1949	1	1	1	1	0	290	113	14	5	5	0	0
56	1	1954	0	1	1	1	0	804	95	53	0	0	0	0
57	1	1967	1	2	0	1	0	598	140	47	0	5	0	0
58	1	1969	0	2	0	2	0	308	39	20	13	1	0	0
59	0	1961	0	1	0	1	0	912	172	44	1	2	0	0
60	1	1954	1	1	0	1	0	450	93	22	6	3	0	0
61	1	1953	1	2	0	1	0	420	78	18	0	0	0	0
62	1	1958	0	2	0	2	0	992	132	81	0	0	0	0
63	0	1959	1	2	0	1	0	312	58	26	9	3	0	0
64	0	1964	1	2	0	1	0	373	101	15	1	1	0	0
65	1	1972	1	2	1	2	0	413	40	48	0	0	0	0
66	0	1959	0	1	0	2	0	225	61	20	0	1	0	0
67	1	1959	0	2	1	1	0	848	106	72	2	2	0	0
69	1	1953	0	2	0	1	0	696	121	49	1	1	0	0
70	1	1967	0	1	1	1	1	621	66	57	0	2	0	0
71	1	1959	0	1	1	1	0	463	95	42	5	5	0	0
72	0	1957	0	1	0	1	0	981	109	45	5	5	0	0
73	1	1968	1	1	1	3	0	605	97	23	11	5	0	0
75	0	NA	0	2	0	1	0	242	7	10	NA	NA	NA	NA
76	1	1982	1	3	0	1	0	706	177	51	8	6	0	0
77	1	1959	0	2	0	1	0	696	125	40	1	1	0	0

## Sheet: variables
nom_table	nom_var	type	nom_court	nom_long
donnees_patients	id_p_anon	id	identifiant_patient	Identifiant du patient (numéro d'anonymat)
donnees_patients	id_m_anon	id	identifiant_medecin	Identifiant du médecin (numéro d'anonymat)
donnees_patients	id_p_anon	id	identifiant_patient	Identifiant du patient (numéro d'anonymat)
donnees_patients	sexe_p	binaire	sexe_patient	Sexe du patient (1=M, 0=F)
donnees_patients	an_nais_p	quanti_cont	annee_naissance_patient	Annee de naissance du patient
donnees_patients	plus_65_p	binaire	patient_plus_65	Patient âgé de 65 ans et plus (1=oui, 0=non)
donnees_patients	ald_p	binaire	ald	Patient en ALD éligible à la vaccination (1=ALD, 0=non ALD)
donnees_patients	vacc_ant_p	binaire	vaccin_2013_2014	Statut vaccinal antigrippal du patient en 2013-2014 (1=vacciné; 0=non vacciné)
donnees_patients	vacc_post_p	binaire	vaccin_2014_2015	Statut vaccinal antigrippal du patient en 2014-2015 (1=vacciné, 0=non vacciné)
donnees_patients	d_del_vacc_p	date	date_delivrance_vaccin	Date de délivrance en pharmacie du vaccin antigrippal
donnees_patients	n_cs_mt	quanti_cont	n_consult_medecin_traitant	Nombre de consultations entre oct_2014 et fev_2015
donnees_patients	d_cs_1	date	date_consultation_1	Date de la 1e consultation entre oct_2014 et fev_2015
donnees_patients	d_cs_2	date	date_consultation_2	Date de la 2e consultation entre oct_2014 et fev_2015
donnees_patients	d_cs_3	date	date_consultation_3	Date de la 3e consultation entre oct_2014 et fev_2015
donnees_patients	d_cs_4	date	date_consultation_4	Date de la 4e consultation entre oct_2014 et fev_2015
donnees_patients	d_cs_5	date	date_consultation_5	Date de la 5e consultation entre oct_2014 et fev_2015
donnees_patients	d_cs_6	date	date_consultation_6	Date de la 6e consultation entre oct_2014 et fev_2015
donnees_patients	d_cs_7	date	date_consultation_7	Date de la 7e consultation entre oct_2014 et fev_2015
donnees_medecins	adeli_m	id	no_id_adeli_medecin	numéro ADELI du médecin
donnees_medecins	id_m	id	indentifiant_medecin	Identification nominative du médecin
donnees_medecins	id_m_anon	id	identifiant_medecin_anon	Identidiant du médecin (numéro d'anonymat)
donnees_medecins	sexe_m	binaire	sexe_medecin	Sexe du médecin (1=M, 0=F)
donnees_medecins	an_nais_m	quanti_cont	annee_naissance_medecin	Année de naissance du médecin
donnees_medecins	cs_rdv_m	binaire	consultation_rdv	Consultations sur rendez-vous
donnees_medecins	type_cab_m	quali	type_cabinet_medecin	type de cabinet (1=solo, 2=groupe, 3=MSP, 4=autre)
donnees_medecins	mep_m	binaire	medecin_exercice_particulier	Médecin à exercice particulier (homéopathie, acupuncture, phytothérapie…) (1=oui, 0=non)
donnees_medecins	pratique_m	quali	type_pratique_medecin	Type de pratique du médecin (1=urbain, 2=semi-rural, 3=rural)
donnees_medecins	alloc_random_m	binaire	groupe_allocation_randomisation_medecin	Groupe d'allocation par randomisation du médecin (1=groupe intervention; 0=groupe témoin)
donnees_medecins	n_pat_m	quanti_cont	nombre_patients_inscrits	Nombre de patients dont il est médecin traitant
donnees_medecins	n_plus_65_m	quanti_cont	nombre_patients_plus_65	Nombre de patients inscrits de plus de 65 ans
donnees_medecins	n_ald_m	quanti_cont	nombre_patients_ald	Nombre de patients inscrits de moins de 65 ans en ALD éligibles à la vaccination
donnees_medecins	n_vacc_65_m	quanti_cont	nombre_vaccins_prescrits_plus_65	Nombre de vaccins prescrits chez les patients de 65 ans et plus
donnees_medecins	n_vacc_ald_m	quanti_cont	nombre_vaccins_prescrits_ald	Nombre de vaccins prescrits chez les patients de mois de 65 ans en ALD éligibles à la vaccination
donnees_medecins	n_vacc_65_m_pr	quanti_cont	nombre_vaccins_prescrits_plus_65_prolongation	Nombre de vaccins prescrits chez les patients de 65 ans et plus pendant la prlongation de la campagne
donnees_medecins	n_vacc_ald_m_pr	quanti_cont	nombre_vaccins_prescrits_ald_prolongation	Nombre de vaccins prescrits chez les patients de moins de 65 ans en ALD élogibles à la vaccination pendant la prolongation de la campagne

## Sheet: modalités
nom_table	nom_var	nom_modalite	libelle
donnees_medecins	pratique_m	1	Urbain
donnees_medecins	pratique_m	2	Semi-rural
donnees_medecins	pratique_m	3	Rural
donnees_medecins	type_cab_m	1	solo
donnees_medecins	type_cab_m	2	groupe
donnees_medecins	type_cab_m	3	MSP
donnees_medecins	type_cab_m	4	autre
